# Supplementary material for: AGR2-mediated unconventional secretion of 14-3-3ε and α-actinin-4, responsive to ER stress and autophagy, drives chemotaxis in canine mammary tumor cells
Source: Cell Mol Biol Lett. 2024 May 31;29:84. doi: 10.1186/s11658-024-00601-w (PMC11140979; doi:10.1186/s11658-024-00601-w)
Supplement: Supplementary file 1 — Supplementary Material 1: Table S1. CMT-U27_protein ID and quantification. [file 11658_2024_601_MOESM1_ESM.xlsx]

## Sheet: 20220525 ver
Protein accession no.		Protein name	Gene name	No. of amino acids	M.W. (kDa)	calc. pI	Sequence coverage (%)	No. of unique peptides	No. of total peptides	No. of total PSMs	No. of peptide-spectrum matches (PSMs)						Normalized peptide-spectrum matches (PSMs)						Normalized PSMs (zero filled by 1/11948=0.0000836960160696351)							AGR2/Ctrl				AGR2/Ctrl
											pcDNA3-His.Myc			AGR2-His.Myc			pcDNA3-His.Myc			AGR2-His.Myc			pcDNA3-His.Myc			AGR2-His.Myc				ratio	Log2 ratio			ratio	Log2 ratio
											Rep 1	Rep 2	Rep 3	Rep 1	Rep 2	Rep 3	Rep 1	Rep 2	Rep 3	Rep 1	Rep 2	Rep 3	Rep 1	Rep 2	Rep 3	Rep 1	Rep 2	Rep 3
A0A8I3N0R3	A0A8I3N0R3_CANLF	Anterior gradient 2, protein disulphide isomerase family member	AGR2	175	19.8556	8.77783	61.71	9	9	123				34	45	44	0	0	0	0.0033353	0.00376632	0.00384885	8.3696e-05	8.3696e-05	8.3696e-05	0.0033353	0.00376632	0.00384885		43.612	5.44665		mean	1.49007	0.197354
A0A8I3NMG3	A0A8I3NMG3_CANLF	14_3_3 domain-containing protein	YWHAE	267	30.281	4.81787	64.04	4	18	411				67			0	0	0	0.00657249	0	0	8.3696e-05	8.3696e-05	8.3696e-05	0.00657249	8.3696e-05	8.3696e-05		26.8427	4.74646		SD	2.36635	0.875303
A0A8I3NE94	A0A8I3NE94_CANLF	RNA helicase	DDX39B	428	49.4824	7.48877	23.36	2	10	111				24	26	22	0	0	0	0.00235433	0.0021761	0.00192442	8.3696e-05	8.3696e-05	8.3696e-05	0.00235433	0.0021761	0.00192442		25.7075	4.68412		mean+SD	3.85642	1.07266
A0A8C0SC63	A0A8C0SC63_CANLF	Actinin alpha 4	ACTN4	692	79.9395	5.18604	39.88	4	21	132					32	27	0	0	0	0	0.00267827	0.00236179	8.3696e-05	8.3696e-05	8.3696e-05	8.3696e-05	0.00267827	0.00236179		20.4062	4.35094		mean+1.5SD	5.0397	1.51031
A0A8I3MYG1	A0A8I3MYG1_CANLF	Tubulin beta chain	TUBB6	446	49.835	4.88135	24.66	2	11	242					54		0	0	0	0	0.00451958	0	8.3696e-05	8.3696e-05	8.3696e-05	8.3696e-05	0.00451958	8.3696e-05		18.6667	4.22239		mean+2SD	6.22277	1.94796
A0A8I3N3H5	A0A8I3N3H5_CANLF	Annexin	ANXA8L1	395	44.0064	8.45557	45.32	1	14	209				33			0	0	0	0.0032372	0	0	8.3696e-05	8.3696e-05	8.3696e-05	0.0032372	8.3696e-05	8.3696e-05		13.5593	3.76122		mean-SD	-0.876276	-0.677949
A0A1K0GY94	A0A1K0GY94_CANLF	Globin B1	GLNB1	147	16.0514	8.646	12.93	1	2	27				18			0	0	0	0.00176574	0	0	8.3696e-05	8.3696e-05	8.3696e-05	0.00176574	8.3696e-05	8.3696e-05		7.69904	2.94468		mean-1.5SD	-2.0595	-1.1156
A0A8I3PJ02	A0A8I3PJ02_CANLF	Elongation factor 1-beta	EEF1B2	225	24.8054	4.729	28.89	4	4	20				9	5	6	0	0	0	0.000882872	0.00041848	0.000524843	8.3696e-05	8.3696e-05	8.3696e-05	0.000882872	0.00041848	0.000524843		7.27313	2.86258		mean-2SD	-3.24263	-1.55325
A0A8I3P4H3	A0A8I3P4H3_CANLF	Syndecan	SDC1	292	30.6798	4.58936	7.88	2	2	20				6	7	7	0	0	0	0.000588582	0.000585872	0.000612316	8.3696e-05	8.3696e-05	8.3696e-05	0.000588582	0.000585872	0.000612316		7.11611	2.83109
A0A8I3PAG4	A0A8I3PAG4_CANLF	Plasma retinol-binding protein	RBP4	267	29.8349	8.22119	11.24	4	4	17				6	6	5	0	0	0	0.000588582	0.000502176	0.000437369	8.3696e-05	8.3696e-05	8.3696e-05	0.000588582	0.000502176	0.000437369		6.08602	2.6055
A0A8I3P4T0	A0A8I3P4T0_CANLF	Phosphoribosyl pyrophosphate synthetase 1	PRPS1	285	31.3721	6.85889	18.25	4	4	17				4	7	6	0	0	0	0.000392388	0.000585872	0.000524843	8.3696e-05	8.3696e-05	8.3696e-05	0.000392388	0.000585872	0.000524843		5.98636	2.58168
A0A1B1X468	A0A1B1X468_CANLF	ATP synthase subunit beta	ATP5F1B	619	67.9895	5.021	22.94	10	10	26		2		8	9	7	0	0.000198354	0	0.000784775	0.000753264	0.000612316	8.3696e-05	0.000198354	8.3696e-05	0.000784775	0.000753264	0.000612316		5.87937	2.55566
A0A8I3QZ05	A0A8I3QZ05_CANLF	Stress induced phosphoprotein 1	STIP1	543	62.5203	6.75635	7.55	4	4	15				5	5	5	0	0	0	0.000490485	0.00041848	0.000437369	8.3696e-05	8.3696e-05	8.3696e-05	0.000490485	0.00041848	0.000437369		5.362	2.42277
A0A8I3S3C0	A0A8I3S3C0_CANLF	RNA binding motif protein 39	RBM39	508	57.0544	10.0083	11.81	4	4	14				7	4	3	0	0	0	0.000686678	0.000334784	0.000262421	8.3696e-05	8.3696e-05	8.3696e-05	0.000686678	0.000334784	0.000262421		5.11328	2.35425
A0A8I3PZ33	A0A8I3PZ33_CANLF	Alpha-1,4 glucan phosphorylase	PYGB	811	91.7832	7.85498	13.07	7	9	25		2		5	7	9	0	0.000198354	0	0.000490485	0.000585872	0.000787264	8.3696e-05	0.000198354	8.3696e-05	0.000490485	0.000585872	0.000787264		5.0954	2.3492
A0A8I3S6P1	A0A8I3S6P1_CANLF	Histone acetyltransferase type B catalytic subunit	HAT1	419	49.2898	5.94775	12.17	4	4	14				5	3	6	0	0	0	0.000490485	0.000251088	0.000524843	8.3696e-05	8.3696e-05	8.3696e-05	0.000490485	0.000251088	0.000524843		5.04371	2.33449
A0A8P0P700	A0A8P0P700_CANLF	Transportin 1	TNPO1	805	91.6244	4.94482	3.85	3	3	13					7	6	0	0	0	0	0.000585872	0.000524843	8.3696e-05	8.3696e-05	8.3696e-05	8.3696e-05	0.000585872	0.000524843		4.75694	2.25003
A0A8I3PEM7	A0A8I3PEM7_CANLF	Trinucleotide repeat containing adaptor 6B	TNRC6B	2185	235.207	7.04932	1.65	3	3	13				5	5	3	0	0	0	0.000490485	0.00041848	0.000262421	8.3696e-05	8.3696e-05	8.3696e-05	0.000490485	0.00041848	0.000262421		4.66524	2.22195
A0A8I3NJR1	A0A8I3NJR1_CANLF	Leucine rich repeat containing 59	LRRC59	305	34.6357	9.61279	17.38	4	4	12				3	5	4	0	0	0	0.000294291	0.00041848	0.000349895	8.3696e-05	8.3696e-05	8.3696e-05	0.000294291	0.00041848	0.000349895		4.23224	2.08142
A0A8I3Q509	A0A8I3Q509_CANLF	Rab GDP dissociation inhibitor	GDI1	447	50.4741	5.13525	22.15	3	7	37						10	0	0	0	0	0	0.000874738	8.3696e-05	8.3696e-05	8.3696e-05	8.3696e-05	8.3696e-05	0.000874738		4.15045	2.05327
A0A8I3NY49	A0A8I3NY49_CANLF	26S proteasome non-ATPase regulatory subunit 5	PSMD5	457	50.6622	5.16064	7	3	3	19	2			5	6	6	0.000213698	0	0	0.000490485	0.000502176	0.000524843	0.000213698	8.3696e-05	8.3696e-05	0.000490485	0.000502176	0.000524843		3.98201	1.9935
A0A8I3Q4H4	A0A8I3Q4H4_CANLF	Metalloproteinase inhibitor 1	TIMP1	257	12.6891	7.95752	20.18	2	2	10				5	5		0	0	0	0.000490485	0.00041848	0	8.3696e-05	8.3696e-05	8.3696e-05	0.000490485	0.00041848	8.3696e-05		3.95344	1.98311
A0A8I3N650	A0A8I3N650_CANLF	2',3'-cyclic-nucleotide 3'-phosphodiesterase	CNP	379	43.0952	8.23584	12.14	5	5	18			2	5	5	6	0	0	0.000199422	0.000490485	0.00041848	0.000524843	8.3696e-05	8.3696e-05	0.000199422	0.000490485	0.00041848	0.000524843		3.90882	1.96673
A0A8I3N6E6	A0A8I3N6E6_CANLF	Serine protease 22	PRSS22	309	33.1919	8.04541	15.21	4	4	11				3	4	4	0	0	0	0.000294291	0.000334784	0.000349895	8.3696e-05	8.3696e-05	8.3696e-05	0.000294291	0.000334784	0.000349895		3.89891	1.96307
A0A8I3PGM5	A0A8I3PGM5_CANLF	AAA+ ATPase domain-containing protein	PSMC3	397	44.3489	5.09717	30.73	9	9	53	5	4		11	16	17	0.000534245	0.000396707	0	0.00107907	0.00133914	0.00148705	0.000534245	0.000396707	8.3696e-05	0.00107907	0.00133914	0.00148705		3.84888	1.94444
A0A8I3MEH0	A0A8I3MEH0_CANLF	Cofilin 2	CFL2	166	18.7069	7.88428	48.8	4	6	40					9		0	0	0	0	0.000753264	0	8.3696e-05	8.3696e-05	8.3696e-05	8.3696e-05	0.000753264	8.3696e-05		3.66667	1.87447
A0A8P0ST52	A0A8P0ST52_CANLF	EF-hand domain-containing protein	CALM3	149	16.8519	4.27197	36.24	4	4	10				5	3	2	0	0	0	0.000490485	0.000251088	0.000174948	8.3696e-05	8.3696e-05	8.3696e-05	0.000490485	0.000251088	0.000174948		3.65019	1.86797
A0A8I3Q0G7	A0A8I3Q0G7_CANLF	Protein transport protein SEC23	SEC23B	767	86.3545	6.88818	17.99	8	8	18		2		2	6	7	0	0.000198354	0	0.000196194	0.000502176	0.000612316	8.3696e-05	0.000198354	8.3696e-05	0.000196194	0.000502176	0.000612316		3.5836	1.84141
A0A8I3PXI0	A0A8I3PXI0_CANLF	Hsp90 chaperone protein kinase-targeting subunit	CDC37	380	44.597	5.24951	20.53	5	5	10				3	3	4	0	0	0	0.000294291	0.000251088	0.000349895	8.3696e-05	8.3696e-05	8.3696e-05	0.000294291	0.000251088	0.000349895		3.56558	1.83414
A0A8I3MTG1	A0A8I3MTG1_CANLF	Prosaposin	PSAP	527	58.3159	5.03369	10.25	4	4	9				3	6		0	0	0	0.000294291	0.000502176	0	8.3696e-05	8.3696e-05	8.3696e-05	0.000294291	0.000502176	8.3696e-05		3.5054	1.80958
A0A8I3MRX7	A0A8I3MRX7_CANLF	Cell division control protein 42 homolog	LOC403934	191	21.215	6.55127	25.65	3	4	11						8	0	0	0	0	0	0.00069979	8.3696e-05	8.3696e-05	8.3696e-05	8.3696e-05	8.3696e-05	0.00069979		3.4537	1.78814
A0A5F4CAF8	A0A5F4CAF8_CANLF	Histone H2B	H2BC10	126	13.9826	10.3159	41.27	2	5	65						8	0	0	0	0	0	0.00069979	8.3696e-05	8.3696e-05	8.3696e-05	8.3696e-05	8.3696e-05	0.00069979		3.4537	1.78814
E2RRM2	E2RRM2_CANLF	Prothrombin	F2	621	70.2585	5.99854	5.64	3	3	22	3			5	8	6	0.000320547	0	0	0.000490485	0.000669568	0.000524843	0.000320547	8.3696e-05	8.3696e-05	0.000490485	0.000669568	0.000524843		3.45309	1.78789
A0A5F4BZE3	A0A5F4BZE3_CANLF	Clustered mitochondria protein homolog	CLUH	1297	144.919	5.99854	3.08	4	4	21		3		4	8	6	0	0.00029753	0	0.000392388	0.000669568	0.000524843	8.3696e-05	0.00029753	8.3696e-05	0.000392388	0.000669568	0.000524843		3.41304	1.77106
A0A5F4DCE0	A0A5F4DCE0_CANLF	Tropomyosin 1	TPM1	348	39.1963	6.7417	14.08	1	6	61				7			0	0	0	0.000686678	0	0	8.3696e-05	8.3696e-05	8.3696e-05	0.000686678	8.3696e-05	8.3696e-05		3.40148	1.76616
A0A5F4BPN0	A0A5F4BPN0_CANLF	RNA helicase	EIF4A3	390	44.4228	6.46826	19.49	6	7	43		6		7	10	12	0	0.000595061	0	0.000686678	0.00083696	0.00104969	8.3696e-05	0.000595061	8.3696e-05	0.000686678	0.00083696	0.00104969		3.37506	1.75491
A0A8C0TJG6	A0A8C0TJG6_CANLF	Transferrin	TF	699	77.1266	6.63916	3.43	2	3	19					8		0	0	0	0	0.000669568	0	8.3696e-05	8.3696e-05	8.3696e-05	8.3696e-05	0.000669568	8.3696e-05		3.33333	1.73697
F1PMS4	F1PMS4_CANLF	Calcium-activated neutral proteinase 2	CAPN2	636	72.833	4.90674	6.45	4	4	9				3	3	3	0	0	0	0.000294291	0.000251088	0.000262421	8.3696e-05	8.3696e-05	8.3696e-05	0.000294291	0.000251088	0.000262421		3.2172	1.6858
F1Q4C5	F1Q4C5_CANLF	Receptor protein-tyrosine kinase	EPHA2	923	102.384	6.43018	1.95	2	2	9				3	3	3	0	0	0	0.000294291	0.000251088	0.000262421	8.3696e-05	8.3696e-05	8.3696e-05	0.000294291	0.000251088	0.000262421		3.2172	1.6858
F1PX75	F1PX75_CANLF	Protein phosphatase 2 scaffold subunit Aalpha	PPP2R1A	589	65.2809	5.10986	11.71	5	5	15			2	5	5	3	0	0	0.000199422	0.000490485	0.00041848	0.000262421	8.3696e-05	8.3696e-05	0.000199422	0.000490485	0.00041848	0.000262421		3.19341	1.6751
A1DZY5	A1DZY5_CANLF	Diablo homolog, mitochondrial	DIABLO	237	26.7707	5.99854	8.44	2	2	9				2	3	4	0	0	0	0.000196194	0.000251088	0.000349895	8.3696e-05	8.3696e-05	8.3696e-05	0.000196194	0.000251088	0.000349895		3.17489	1.66671
E2QUU5	E2QUU5_CANLF	60 kDa chaperonin	HSPD1	573	60.9574	5.99854	12.04	5	5	8				3	5		0	0	0	0.000294291	0.00041848	0	8.3696e-05	8.3696e-05	8.3696e-05	0.000294291	0.00041848	8.3696e-05		3.17206	1.66542
F1PFN4	F1PFN4_CANLF	N-alpha-acetyltransferase 15, NatA auxiliary subunit	NAA15	856	100.113	7.29834	2.34	2	2	9				2	4	3	0	0	0	0.000196194	0.000334784	0.000262421	8.3696e-05	8.3696e-05	8.3696e-05	0.000196194	0.000334784	0.000262421		3.15984	1.65985
E2RRF8	E2RRF8_CANLF	Deoxyuridine 5'-triphosphate nucleotidohydrolase	DUT	141	15.4799	7.28369	26.24	3	3	8					3	5	0	0	0	0	0.000251088	0.000437369	8.3696e-05	8.3696e-05	8.3696e-05	8.3696e-05	0.000251088	0.000437369		3.07523	1.62069
A0A5F4BVF3	A0A5F4BVF3_CANLF	Lactotransferrin	LTF	626	68.7335	8.33838	5.59	3	4	15					3	5	0	0	0	0	0.000251088	0.000437369	8.3696e-05	8.3696e-05	8.3696e-05	8.3696e-05	0.000251088	0.000437369		3.07523	1.62069
A0A5F4BS01	A0A5F4BS01_CANLF	Cysteinyl-tRNA synthetase	CARS1	748	85.4052	6.55127	3.74	3	3	8					3	5	0	0	0	0	0.000251088	0.000437369	8.3696e-05	8.3696e-05	8.3696e-05	8.3696e-05	0.000251088	0.000437369		3.07523	1.62069
A0A8I3QUR2	A0A8I3QUR2_CANLF	Inter-alpha-trypsin inhibitor heavy chain 3	ITIH3	863	96.5407	6.29053	7.07	3	3	19		3		4	4	8	0	0.00029753	0	0.000392388	0.000334784	0.00069979	8.3696e-05	0.00029753	8.3696e-05	0.000392388	0.000334784	0.00069979		3.06925	1.61788
E2QW34	E2QW34_CANLF	Proteasome subunit beta	PSMB2	201	22.7666	6.68311	11.44	2	2	8					4	4	0	0	0	0	0.000334784	0.000349895	8.3696e-05	8.3696e-05	8.3696e-05	8.3696e-05	0.000334784	0.000349895		3.06018	1.61362
A0A5F4D7V6	A0A5F4D7V6_CANLF	Methionine adenosyltransferase 2 subunit beta	MAT2B	323	36.5395	6.60986	10.53	3	3	8					4	4	0	0	0	0	0.000334784	0.000349895	8.3696e-05	8.3696e-05	8.3696e-05	8.3696e-05	0.000334784	0.000349895		3.06018	1.61362
F1PFJ0	F1PFJ0_CANLF	AP-1 complex subunit mu-2	AP1M2	425	48.281	8.00146	33.65	11	11	36	3	3	2	8	10	10	0.000320547	0.00029753	0.000199422	0.000784775	0.00083696	0.000874738	0.000320547	0.00029753	0.000199422	0.000784775	0.00083696	0.000874738		3.05379	1.6106
F6V5U1	F6V5U1_CANLF	Eukaryotic translation initiation factor 3 subunit H	EIF3H	331	38.4092	6.18896	20.54	5	5	28		3	3	6	8	8	0	0.00029753	0.000299133	0.000588582	0.000669568	0.00069979	8.3696e-05	0.00029753	0.000299133	0.000588582	0.000669568	0.00069979		2.8778	1.52497
A0A5F4CYP3	A0A5F4CYP3_CANLF	Cytoskeleton associated protein 5	CKAP5	1973	218.268	8.07471	2.89	5	5	18			3	4	5	6	0	0	0.000299133	0.000392388	0.00041848	0.000524843	8.3696e-05	8.3696e-05	0.000299133	0.000392388	0.00041848	0.000524843		2.86311	1.51758
A0A5F4CYK4	A0A5F4CYK4_CANLF	Ubiquitin carboxyl-terminal hydrolase	UCHL5	297	33.7287	4.83057	12.12	4	4	7				3	4		0	0	0	0.000294291	0.000334784	0	8.3696e-05	8.3696e-05	8.3696e-05	0.000294291	0.000334784	8.3696e-05		2.83873	1.50524
E2R134	E2R134_CANLF	Carnosine dipeptidase 2	CNDP2	473	52.5657	5.66846	18.39	6	6	28	3		3	5	8	9	0.000320547	0	0.000299133	0.000490485	0.000669568	0.000787264	0.000320547	8.3696e-05	0.000299133	0.000490485	0.000669568	0.000787264		2.76853	1.46912
E2R1C4	E2R1C4_CANLF	Small nuclear ribonucleoprotein-associated protein	SNRPB	231	23.6402	10.9019	22.08	5	5	18	3			5	6	4	0.000320547	0	0	0.000490485	0.000502176	0.000349895	0.000320547	8.3696e-05	8.3696e-05	0.000490485	0.000502176	0.000349895		2.75148	1.46021
E2RGI4	E2RGI4_CANLF	Chloride intracellular channel protein	CLIC4	253	28.6957	5.43994	26.88	5	5	18	3			5	7	3	0.000320547	0	0	0.000490485	0.000585872	0.000262421	0.000320547	8.3696e-05	8.3696e-05	0.000490485	0.000585872	0.000262421		2.74374	1.45614
J9P4M5	J9P4M5_CANLF	Dipeptidyl peptidase 3	DPP3	707	79.3891	5.17334	6.36	3	3	7					3	4	0	0	0	0	0.000251088	0.000349895	8.3696e-05	8.3696e-05	8.3696e-05	8.3696e-05	0.000251088	0.000349895		2.72685	1.44723
A0A5F4CII5	A0A5F4CII5_CANLF	Chaperonin containing TCP1 subunit 6A	CCT6A	461	50.5848	8.06006	20.39	4	8	60	6		7	14	16	13	0.000641094	0	0.000697976	0.00137336	0.00133914	0.00113716	0.000641094	8.3696e-05	0.000697976	0.00137336	0.00133914	0.00113716		2.70575	1.43603
F6XY66	F6XY66_CANLF	Transforming protein RhoA	RHOA	193	21.7541	6.1001	30.05	5	5	31		3	4	4	10	10	0	0.00029753	0.000398843	0.000392388	0.00083696	0.000874738	8.3696e-05	0.00029753	0.000398843	0.000392388	0.00083696	0.000874738		2.6973	1.43152
A0A5F4CCV6	A0A5F4CCV6_CANLF	Complement C7	C7	820	90.097	6.90283	5.12	3	3	17		3		4	4	6	0	0.00029753	0	0.000392388	0.000334784	0.000524843	8.3696e-05	0.00029753	8.3696e-05	0.000392388	0.000334784	0.000524843		2.69295	1.42919
E2REK3	E2REK3_CANLF	Eukaryotic translation initiation factor 3 subunit D	EIF3D	548	63.8924	6.04932	10.58	4	4	6					6		0	0	0	0	0.000502176	0	8.3696e-05	8.3696e-05	8.3696e-05	8.3696e-05	0.000502176	8.3696e-05		2.66667	1.41504
E2R7T7	E2R7T7_CANLF	GLTP domain-containing protein	GLTP	209	23.8485	7.85498	14.35	3	3	13		2		3	5	3	0	0.000198354	0	0.000294291	0.00041848	0.000262421	8.3696e-05	0.000198354	8.3696e-05	0.000294291	0.00041848	0.000262421		2.66631	1.41485
A0A5F4CWL2	A0A5F4CWL2_CANLF	Aminoacyl tRNA synthase complex-interacting multifunctional protein 2	AIMP2	251	27.8374	9.0708	20.32	4	4	22		2	3	4	5	8	0	0.000198354	0.000299133	0.000392388	0.00041848	0.00069979	8.3696e-05	0.000198354	0.000299133	0.000392388	0.00041848	0.00069979		2.59928	1.37811
F1PZD8	F1PZD8_CANLF	Keratin 34	KRT34	366	42.2037	4.77979	7.38	3	3	6				4	2		0	0	0	0.000392388	0.000167392	0	8.3696e-05	8.3696e-05	8.3696e-05	0.000392388	0.000167392	8.3696e-05		2.56275	1.35769
A0A8P0TTG0	A0A8P0TTG0_CANLF	Receptor expression-enhancing protein	REEP5	105	11.549	8.45557	26.67	3	3	6				3		3	0	0	0	0.000294291	0	0.000262421	8.3696e-05	8.3696e-05	8.3696e-05	0.000294291	8.3696e-05	0.000262421		2.55053	1.3508
A0A5F4CFG9	A0A5F4CFG9_CANLF	Major vault protein	MVP	890	99.0761	5.68115	15.84	11	11	26	2	4		3	8	9	0.000213698	0.000396707	0	0.000294291	0.000669568	0.000787264	0.000213698	0.000396707	8.3696e-05	0.000294291	0.000669568	0.000787264		2.52286	1.33506
E2RFB4	E2RFB4_CANLF	Protein phosphatase, Mg2+/Mn2+ dependent 1G	PPM1G	544	58.8966	4.36084	9.38	4	4	12			2	3	2	5	0	0	0.000199422	0.000294291	0.000167392	0.000437369	8.3696e-05	8.3696e-05	0.000199422	0.000294291	0.000167392	0.000437369		2.45098	1.29336
F1P6U4	F1P6U4_CANLF	Insulin degrading enzyme	IDE	991	114.85	6.72705	4.14	4	4	6				2	4		0	0	0	0.000196194	0.000334784	0	8.3696e-05	8.3696e-05	8.3696e-05	0.000196194	0.000334784	8.3696e-05		2.44804	1.29163
J9NY44	J9NY44_CANLF	Ubiquitin conjugating enzyme E2 V2	UBE2V2	145	16.3522	8.08936	24.83	4	4	5						5	0	0	0	0	0	0.000437369	8.3696e-05	8.3696e-05	8.3696e-05	8.3696e-05	8.3696e-05	0.000437369		2.40856	1.26817
A0M8V0	CAZA2_CANLF	F-actin-capping protein subunit alpha-2	CAPZA2	286	32.9606	5.84619	11.54	2	3	16						5	0	0	0	0	0	0.000437369	8.3696e-05	8.3696e-05	8.3696e-05	8.3696e-05	8.3696e-05	0.000437369		2.40856	1.26817
F1PFI3	F1PFI3_CANLF	Thioredoxin-dependent peroxiredoxin	PRDX5	174	17.5731	5.50342	35.06	2	4	14					3	3	0	0	0	0	0.000251088	0.000262421	8.3696e-05	8.3696e-05	8.3696e-05	8.3696e-05	0.000251088	0.000262421		2.37847	1.25003
F1PW12	F1PW12_CANLF	Coproporphyrinogen oxidase	CPOX	331	37.6318	7.59131	9.97	3	3	6					3	3	0	0	0	0	0.000251088	0.000262421	8.3696e-05	8.3696e-05	8.3696e-05	8.3696e-05	0.000251088	0.000262421		2.37847	1.25003
A0A3B0ITJ5	A0A3B0ITJ5_CANLF	Adiponectin M	ADIM	307	32.953	7.34229	6.51	3	3	6					3	3	0	0	0	0	0.000251088	0.000262421	8.3696e-05	8.3696e-05	8.3696e-05	8.3696e-05	0.000251088	0.000262421		2.37847	1.25003
F6UZV8	F6UZV8_CANLF	Calcium-activated neutral proteinase 1	CAPN1	714	81.5368	5.52881	4.34	3	3	6					3	3	0	0	0	0	0.000251088	0.000262421	8.3696e-05	8.3696e-05	8.3696e-05	8.3696e-05	0.000251088	0.000262421		2.37847	1.25003
F1PWR0	F1PWR0_CANLF	Acyl-CoA thioesterase 7	ACOT7	329	36.5046	8.01611	25.53	6	6	21	2		3	3	5	8	0.000213698	0	0.000299133	0.000294291	0.00041848	0.00069979	0.000213698	8.3696e-05	0.000299133	0.000294291	0.00041848	0.00069979		2.36798	1.24365
F1PCX8	F1PCX8_CANLF	Microtubule-associated protein	MAP4	1068	111.744	5.40186	3.37	3	3	6					4	2	0	0	0	0	0.000334784	0.000174948	8.3696e-05	8.3696e-05	8.3696e-05	8.3696e-05	0.000334784	0.000174948		2.36342	1.24088
A0A5F4CT02	A0A5F4CT02_CANLF	BUB3 mitotic checkpoint protein	BUB3	329	37.1472	8.22119	13.68	4	4	15			3	5	2	5	0	0	0.000299133	0.000490485	0.000167392	0.000437369	8.3696e-05	8.3696e-05	0.000299133	0.000490485	0.000167392	0.000437369		2.34767	1.23123
A0A8I3RT08	A0A8I3RT08_CANLF	U5 small nuclear ribonucleoprotein 200 kDa helicase	SNRNP200	2136	244.409	5.98584	1.64	4	4	5					5		0	0	0	0	0.00041848	0	8.3696e-05	8.3696e-05	8.3696e-05	8.3696e-05	0.00041848	8.3696e-05		2.33333	1.22239
F1PA19	F1PA19_CANLF	Heterogeneous nuclear ribonucleoprotein A/B	HNRNPAB	173	19.5735	9.23193	19.08	2	2	5					5		0	0	0	0	0.00041848	0	8.3696e-05	8.3696e-05	8.3696e-05	8.3696e-05	0.00041848	8.3696e-05		2.33333	1.22239
E2RS42	E2RS42_CANLF	N-alpha-acetyltransferase 25, NatB auxiliary subunit	NAA25	972	112.333	6.66846	5.04	5	5	15			3	4	5	3	0	0	0.000299133	0.000392388	0.00041848	0.000262421	8.3696e-05	8.3696e-05	0.000299133	0.000392388	0.00041848	0.000262421		2.30061	1.20201
E2RHL4	E2RHL4_CANLF	ADP ribosylation factor 6	ARF6	148	17.0621	9.39307	28.38	3	3	15		3		3	5	4	0	0.00029753	0	0.000294291	0.00041848	0.000349895	8.3696e-05	0.00029753	8.3696e-05	0.000294291	0.00041848	0.000349895		2.28568	1.19263
E2RNQ8	E2RNQ8_CANLF	Aspartate--tRNA ligase, cytoplasmic	DARS1	501	57.0381	6.771	20.76	9	9	50	5	4	5	11	11	14	0.000534245	0.000396707	0.000498554	0.00107907	0.000920656	0.00122463	0.000534245	0.000396707	0.000498554	0.00107907	0.000920656	0.00122463		2.25557	1.17349
A0A5F4DBL7	A0A5F4DBL7_CANLF	LDL receptor related protein 1	LRP1	4133	459.045	5.23682	1.19	4	4	11		2		4	2	3	0	0.000198354	0	0.000392388	0.000167392	0.000262421	8.3696e-05	0.000198354	8.3696e-05	0.000392388	0.000167392	0.000262421		2.24801	1.16865
E2RAC6	E2RAC6_CANLF	Vacuolar proton pump subunit B	ATP6V1B2	511	56.5429	5.80811	16.44	7	7	26		4	3	9	4	6	0	0.000396707	0.000299133	0.000882872	0.000334784	0.000524843	8.3696e-05	0.000396707	0.000299133	0.000882872	0.000334784	0.000524843		2.2353	1.16047
A0A5F4BT18	A0A5F4BT18_CANLF	Apoptosis inhibitor 5	API5	450	50.7477	6.17627	9.56	4	4	15	3			4	4	4	0.000320547	0	0	0.000392388	0.000334784	0.000349895	0.000320547	8.3696e-05	8.3696e-05	0.000392388	0.000334784	0.000349895		2.20738	1.14233
J9P0L7	J9P0L7_CANLF	Serine/threonine-protein phosphatase 2A 55 kDa regulatory subunit B	PPP2R2A	447	51.6595	6.20166	5.15	2	2	11			2	3	3	3	0	0	0.000199422	0.000294291	0.000251088	0.000262421	8.3696e-05	8.3696e-05	0.000199422	0.000294291	0.000251088	0.000262421		2.20221	1.13895
E2QWN7	E2QWN7_CANLF	Lymphocyte cytosolic protein 1	LCP1	636	71.2664	5.33838	7.39	3	4	6				3		2	0	0	0	0.000294291	0	0.000174948	8.3696e-05	8.3696e-05	8.3696e-05	0.000294291	8.3696e-05	0.000174948		2.20215	1.13891
E2QU52	E2QU52_CANLF	Serine/threonine-protein phosphatase	PPP4C	307	35.0574	5.05908	10.42	3	3	5				3	2		0	0	0	0.000294291	0.000167392	0	8.3696e-05	8.3696e-05	8.3696e-05	0.000294291	0.000167392	8.3696e-05		2.17206	1.11907
F1PSC4	F1PSC4_CANLF	ELAV-like protein	ELAVL1	326	36.1272	9.0415	9.2	3	3	5				3	2		0	0	0	0.000294291	0.000167392	0	8.3696e-05	8.3696e-05	8.3696e-05	0.000294291	0.000167392	8.3696e-05		2.17206	1.11907
F1PV58	F1PV58_CANLF	Importin subunit alpha	KPNA3	498	55.0865	4.83057	4.42	2	2	5				3	2		0	0	0	0.000294291	0.000167392	0	8.3696e-05	8.3696e-05	8.3696e-05	0.000294291	0.000167392	8.3696e-05		2.17206	1.11907
F1PPR1	F1PPR1_CANLF	N-alpha-acetyltransferase 50, NatE catalytic subunit	NAA50	126	14.5606	8.104	19.05	2	2	5				2		3	0	0	0	0.000196194	0	0.000262421	8.3696e-05	8.3696e-05	8.3696e-05	0.000196194	8.3696e-05	0.000262421		2.15984	1.11093
E2RQP7	E2RQP7_CANLF	Replication protein A2	RPA2	273	29.5189	7.23975	7.33	2	2	5				2		3	0	0	0	0.000196194	0	0.000262421	8.3696e-05	8.3696e-05	8.3696e-05	0.000196194	8.3696e-05	0.000262421		2.15984	1.11093
E2R0S8	E2R0S8_CANLF	G1 to S phase transition 1	GSPT1	499	55.6992	5.5542	5.61	3	3	5				2		3	0	0	0	0.000196194	0	0.000262421	8.3696e-05	8.3696e-05	8.3696e-05	0.000196194	8.3696e-05	0.000262421		2.15984	1.11093
A0A5F4DIX8	A0A5F4DIX8_CANLF	Lysine--tRNA ligase	KARS1	597	67.9467	6.32861	11.39	6	6	24	2	3	2	5	4	8	0.000213698	0.00029753	0.000199422	0.000490485	0.000334784	0.00069979	0.000213698	0.00029753	0.000199422	0.000490485	0.000334784	0.00069979		2.146	1.10165
A0A5F4CGW6	A0A5F4CGW6_CANLF	Alpha-centractin	ACTR1A	332	37.5481	5.92236	24.1	5	5	14		3		4	3	4	0	0.00029753	0	0.000392388	0.000251088	0.000349895	8.3696e-05	0.00029753	8.3696e-05	0.000392388	0.000251088	0.000349895		2.13664	1.09534
J9P0X7	J9P0X7_CANLF	Coactosin like F-actin binding protein 1	COTL1	73	8.2193	8.41162	26.03	2	2	5				2	3		0	0	0	0.000196194	0.000251088	0	8.3696e-05	8.3696e-05	8.3696e-05	0.000196194	0.000251088	8.3696e-05		2.11471	1.08046
A0A8C0Q058	A0A8C0Q058_CANLF	Translin associated factor X	TSNAX	290	33.0197	6.55127	13.79	3	3	10			2		4	4	0	0	0.000199422	0	0.000334784	0.000349895	8.3696e-05	8.3696e-05	0.000199422	8.3696e-05	0.000334784	0.000349895		2.09473	1.06676
E2QTH4	E2QTH4_CANLF	Secernin 2	SCRN2	433	47.4947	5.80811	11.55	4	4	10			2		4	4	0	0	0.000199422	0	0.000334784	0.000349895	8.3696e-05	8.3696e-05	0.000199422	8.3696e-05	0.000334784	0.000349895		2.09473	1.06676
F1PIV8	F1PIV8_CANLF	EF-hand domain family member D2	EFHD2	142	16.2494	5.97314	19.72	3	3	4						4	0	0	0	0	0	0.000349895	8.3696e-05	8.3696e-05	8.3696e-05	8.3696e-05	8.3696e-05	0.000349895		2.06018	1.04277
J9P0D3	J9P0D3_CANLF	40S ribosomal protein S2	RPS2	231	25.2185	9.37842	8.23	2	2	4						4	0	0	0	0	0	0.000349895	8.3696e-05	8.3696e-05	8.3696e-05	8.3696e-05	8.3696e-05	0.000349895		2.06018	1.04277
E2R5Y6	E2R5Y6_CANLF	Tetratricopeptide repeat protein 27	TTC27	842	96.1113	5.84619	4.28	3	3	4						4	0	0	0	0	0	0.000349895	8.3696e-05	8.3696e-05	8.3696e-05	8.3696e-05	8.3696e-05	0.000349895		2.06018	1.04277
F1PFM6	F1PFM6_CANLF	Collagen type VI alpha 1 chain	COL6A1	1026	108.51	5.5415	1.75	2	2	4						4	0	0	0	0	0	0.000349895	8.3696e-05	8.3696e-05	8.3696e-05	8.3696e-05	8.3696e-05	0.000349895		2.06018	1.04277
E2QYQ0	E2QYQ0_CANLF	Adenine phosphoribosyltransferase	APRT	180	19.6786	6.56592	20.56	3	3	14	3			5	3	3	0.000320547	0	0	0.000490485	0.000251088	0.000262421	0.000320547	8.3696e-05	8.3696e-05	0.000490485	0.000251088	0.000262421		2.05762	1.04098
E2RB90	E2RB90_CANLF	Heterogeneous nuclear ribonucleoprotein F	HNRNPF	414	45.6058	5.49072	14.25	4	4	25		3	4	5	6	7	0	0.00029753	0.000398843	0.000490485	0.000502176	0.000612316	8.3696e-05	0.00029753	0.000398843	0.000490485	0.000502176	0.000612316		2.05748	1.04088
A0A411DZC1	A0A411DZC1_CANLF	Lysyl oxidase homolog	LOX	409	46.1213	8.57275	6.6	2	2	9			2		7		0	0	0.000199422	0	0.000585872	0	8.3696e-05	8.3696e-05	0.000199422	8.3696e-05	0.000585872	8.3696e-05		2.05353	1.03811
A0A5F4CQF7	A0A5F4CQF7_CANLF	Agrin	AGRN	1929	203.606	6.39209	6.01	10	10	60	3	4	11	10	15	17	0.000320547	0.000396707	0.00109682	0.000980969	0.00125544	0.00148705	0.000320547	0.000396707	0.00109682	0.000980969	0.00125544	0.00148705		2.05254	1.03741
J9P5E0	J9P5E0_CANLF	Pyridoxal kinase	PDXK	272	30.1436	6.62451	8.46	2	2	5					2	3	0	0	0	0	0.000167392	0.000262421	8.3696e-05	8.3696e-05	8.3696e-05	8.3696e-05	0.000167392	0.000262421		2.04514	1.0322
J9NTI3	J9NTI3_CANLF	Actin-related protein 2/3 complex subunit 5	ARPC5L	153	16.9148	6.59521	16.34	2	2	5					3	2	0	0	0	0	0.000251088	0.000174948	8.3696e-05	8.3696e-05	8.3696e-05	8.3696e-05	0.000251088	0.000174948		2.03009	1.02154
F1PHB9	F1PHB9_CANLF	Interleukin 17C	IL17C	197	21.6853	8.70459	9.14	2	2	5					3	2	0	0	0	0	0.000251088	0.000174948	8.3696e-05	8.3696e-05	8.3696e-05	8.3696e-05	0.000251088	0.000174948		2.03009	1.02154
E2RPN5	E2RPN5_CANLF	O-phosphoserine phosphohydrolase	PSPH	225	25.0358	5.35107	8	2	2	5					3	2	0	0	0	0	0.000251088	0.000174948	8.3696e-05	8.3696e-05	8.3696e-05	8.3696e-05	0.000251088	0.000174948		2.03009	1.02154
E2RMX9	E2RMX9_CANLF	Citrate hydro-lyase	ACO1	850	94.0436	7.76709	7.18	5	5	22	3	3		4	6	6	0.000320547	0.00029753	0	0.000392388	0.000502176	0.000524843	0.000320547	0.00029753	8.3696e-05	0.000392388	0.000502176	0.000524843		2.0226	1.01621
E2R0L9	E2R0L9_CANLF	CCT-alpha	TCP1	556	60.2156	5.98584	20.5	9	9	46	5	3	6	10	11	11	0.000534245	0.00029753	0.000598265	0.000980969	0.000920656	0.000962211	0.000534245	0.00029753	0.000598265	0.000980969	0.000920656	0.000962211		2.00263	1.00189
E2QZN3	E2QZN3_CANLF	Eukaryotic translation initiation factor 2B subunit beta	EIF2B2	420	46.3912	5.75732	11.19	3	3	4					4		0	0	0	0	0.000334784	0	8.3696e-05	8.3696e-05	8.3696e-05	8.3696e-05	0.000334784	8.3696e-05		2	1
Q9XST7	Q9XST7_CANLF	Ribosomal protein (Fragment)	rpS3A	184	21.2573	10.0522	8.15	2	2	4					4		0	0	0	0	0.000334784	0	8.3696e-05	8.3696e-05	8.3696e-05	8.3696e-05	0.000334784	8.3696e-05		2	1
E2REB4	E2REB4_CANLF	Probable cytosolic iron-sulfur protein assembly protein CIAO1	CIAO1	339	37.8408	4.85596	5.01	2	2	4					4		0	0	0	0	0.000334784	0	8.3696e-05	8.3696e-05	8.3696e-05	8.3696e-05	0.000334784	8.3696e-05		2	1
A0A5F4D002	A0A5F4D002_CANLF	Ubiquitin carboxyl-terminal hydrolase	USP5	826	91.2422	4.94482	3.87	3	3	4					4		0	0	0	0	0.000334784	0	8.3696e-05	8.3696e-05	8.3696e-05	8.3696e-05	0.000334784	8.3696e-05		2	1
E2QZ50	E2QZ50_CANLF	Adenylyl cyclase-associated protein	CAP1	475	51.4215	7.51807	10.74	4	4	14	3			2	5	4	0.000320547	0	0	0.000196194	0.00041848	0.000349895	0.000320547	8.3696e-05	8.3696e-05	0.000196194	0.00041848	0.000349895		1.97682	0.983183
A0A5F4C7L1	A0A5F4C7L1_CANLF	AP complex subunit beta	AP1B1	865	95.3372	5.03369	10.52	8	8	42	3	5	5	8	9	12	0.000320547	0.000495884	0.000498554	0.000784775	0.000753264	0.00104969	0.000320547	0.000495884	0.000498554	0.000784775	0.000753264	0.00104969		1.96787	0.976637
E2RPB8	E2RPB8_CANLF	C-type lectin domain family 3 member B	CLEC3B	150	16.3812	5.5415	15.33	2	2	17	4			4	4	5	0.000427396	0	0	0.000392388	0.000334784	0.000437369	0.000427396	8.3696e-05	8.3696e-05	0.000392388	0.000334784	0.000437369		1.95791	0.969313
J9P388	J9P388_CANLF	Platelet-activating factor acetylhydrolase IB subunit alpha	PAFAH1B1	407	46.227	7.37158	14.74	4	4	27		4	4	6	5	8	0	0.000396707	0.000398843	0.000588582	0.00041848	0.00069979	8.3696e-05	0.000396707	0.000398843	0.000588582	0.00041848	0.00069979		1.94127	0.956998
A0A5F4CCF4	A0A5F4CCF4_CANLF	Activated leukocyte cell adhesion molecule	ALCAM	542	60.5011	7.92822	10.15	4	4	13			3	3	2	5	0	0	0.000299133	0.000294291	0.000167392	0.000437369	8.3696e-05	8.3696e-05	0.000299133	0.000294291	0.000167392	0.000437369		1.92713	0.946451
J9P7J0	J9P7J0_CANLF	Sodium/potassium-transporting ATPase subunit beta	ATP1B1	293	33.8742	8.25049	10.92	3	3	8		2				6	0	0.000198354	0	0	0	0.000524843	8.3696e-05	0.000198354	8.3696e-05	8.3696e-05	8.3696e-05	0.000524843		1.89267	0.92042
E2QS58	E2QS58_CANLF	Cellular retinoic acid binding protein 2	CRABP2	138	15.669	5.40186	35.51	4	4	27	3	5		6	6	7	0.000320547	0.000495884	0	0.000588582	0.000502176	0.000612316	0.000320547	0.000495884	8.3696e-05	0.000588582	0.000502176	0.000612316		1.89204	0.91994
A0A5F4C459	A0A5F4C459_CANLF	Cysteine and histidine rich domain containing 1	CHORDC1	311	34.9755	7.63525	17.04	4	4	9		2			2	5	0	0.000198354	0	0	0.000167392	0.000437369	8.3696e-05	0.000198354	8.3696e-05	8.3696e-05	0.000167392	0.000437369		1.88234	0.912525
F1PPH7	F1PPH7_CANLF	26S proteasome AAA-ATPase subunit RPT1	PSMC2	433	48.6031	5.94775	22.63	8	8	31	2	4	4	7	8	6	0.000213698	0.000396707	0.000398843	0.000686678	0.000669568	0.000524843	0.000213698	0.000396707	0.000398843	0.000686678	0.000669568	0.000524843		1.86385	0.898286
E2RIH2	E2RIH2_CANLF	Calcium binding protein 39 like	CAB39L	337	39.0277	8.39697	11.28	3	4	9		2			5	2	0	0.000198354	0	0	0.00041848	0.000174948	8.3696e-05	0.000198354	8.3696e-05	8.3696e-05	0.00041848	0.000174948		1.85135	0.888578
A0A8I3PII4	A0A8I3PII4_CANLF	Matrin 3	MATR3	561	62.6494	6.01123	5.53	2	2	3				3			0	0	0	0.000294291	0	0	8.3696e-05	8.3696e-05	8.3696e-05	0.000294291	8.3696e-05	8.3696e-05		1.83873	0.878709
F1PKZ7	F1PKZ7_CANLF	Haloacid dehalogenase like hydrolase domain containing 2	HDHD2	263	28.9242	6.23975	7.98	2	2	3				3			0	0	0	0.000294291	0	0	8.3696e-05	8.3696e-05	8.3696e-05	0.000294291	8.3696e-05	8.3696e-05		1.83873	0.878709
A0A5F4C4J7	A0A5F4C4J7_CANLF	Acetoacetyl-CoA synthetase	TMEM132B	651	72.904	6.771	4.3	3	3	3				3			0	0	0	0.000294291	0	0	8.3696e-05	8.3696e-05	8.3696e-05	0.000294291	8.3696e-05	8.3696e-05		1.83873	0.878709
E2RDL8	E2RDL8_CANLF	Splicing factor 3a subunit 1	SF3A1	793	88.7265	5.22412	2.52	2	2	3				3			0	0	0	0.000294291	0	0	8.3696e-05	8.3696e-05	8.3696e-05	0.000294291	8.3696e-05	8.3696e-05		1.83873	0.878709
J9P4L2	J9P4L2_CANLF	Endoplasmic reticulum resident protein 29	ERP29	382	41.6416	8.92432	22.25	7	7	40	4	4	5	9	9	9	0.000427396	0.000396707	0.000498554	0.000882872	0.000753264	0.000787264	0.000427396	0.000396707	0.000498554	0.000882872	0.000753264	0.000787264		1.83222	0.873593
F1Q2M4	F1Q2M4_CANLF	DNA topoisomerase 2	TOP2A	1532	174.519	8.73389	4.7	4	6	13		2			6		0	0.000198354	0	0	0.000502176	0	8.3696e-05	0.000198354	8.3696e-05	8.3696e-05	0.000502176	8.3696e-05		1.83069	0.87239
A0A5F4BV87	A0A5F4BV87_CANLF	Tubulin tyrosine ligase like 12	TTLL12	679	76.8793	5.78271	5.89	3	3	14		2	2	2	4	4	0	0.000198354	0.000199422	0.000196194	0.000334784	0.000349895	8.3696e-05	0.000198354	0.000199422	0.000196194	0.000334784	0.000349895		1.82954	0.871484
E2RRD1	E2RRD1_CANLF	Protein kinase cAMP-dependent type II regulatory subunit alpha	PRKAR2A	377	42.6364	4.99561	11.41	4	4	9	2				2	5	0.000213698	0	0	0	0.000167392	0.000437369	0.000213698	8.3696e-05	8.3696e-05	8.3696e-05	0.000167392	0.000437369		1.80655	0.853234
E2RQL8	E2RQL8_CANLF	Diphthine methyl ester synthase	DPH5	283	31.6604	5.32568	15.55	4	4	32		5	5	4	11	7	0	0.000495884	0.000498554	0.000392388	0.000920656	0.000612316	8.3696e-05	0.000495884	0.000498554	0.000392388	0.000920656	0.000612316		1.78583	0.836591
A0A5F4CDF9	A0A5F4CDF9_CANLF	Zinc finger protein 207	ZNF207	463	49.6417	9.1001	4.32	2	2	4				2	2		0	0	0	0.000196194	0.000167392	0	8.3696e-05	8.3696e-05	8.3696e-05	0.000196194	0.000167392	8.3696e-05		1.78137	0.832991
A0A8I3MMT0	A0A8I3MMT0_CANLF	DnaJ heat shock protein family (Hsp40) member A2	DNAJA2	623	68.8298	9.20264	4.49	3	3	9	2				5	2	0.000213698	0	0	0	0.00041848	0.000174948	0.000213698	8.3696e-05	8.3696e-05	8.3696e-05	0.00041848	0.000174948		1.77681	0.829287
J9NXJ1	J9NXJ1_CANLF	Nudix hydrolase 5	NUDT5	216	24.1013	5.24951	28.24	5	5	24	3	3	2	6	6	4	0.000320547	0.00029753	0.000199422	0.000588582	0.000502176	0.000349895	0.000320547	0.00029753	0.000199422	0.000588582	0.000502176	0.000349895		1.76227	0.817433
F1Q1Q8	F1Q1Q8_CANLF	UTP--glucose-1-phosphate uridylyltransferase	UGP2	466	52.2114	8.36768	24.25	9	9	33	3	5	3	6	7	9	0.000320547	0.000495884	0.000299133	0.000588582	0.000585872	0.000787264	0.000320547	0.000495884	0.000299133	0.000588582	0.000585872	0.000787264		1.7585	0.814344
F6XMP7	F6XMP7_CANLF	Small glutamine rich tetratricopeptide repeat containing alpha	SGTA	313	34.2468	5.0083	24.28	6	6	19		3	3		7	6	0	0.00029753	0.000299133	0	0.000585872	0.000524843	8.3696e-05	0.00029753	0.000299133	8.3696e-05	0.000585872	0.000524843		1.75556	0.811931
F1PR63	F1PR63_CANLF	Histone deacetylase 2	HDAC2	513	57.7041	6.3667	15.2	5	5	20	4	2		3	6	5	0.000427396	0.000198354	0	0.000294291	0.000502176	0.000437369	0.000427396	0.000198354	8.3696e-05	0.000294291	0.000502176	0.000437369		1.73915	0.798386
F1P8T3	F1P8T3_CANLF	Semaphorin 7A	SEMA7A	632	71.2739	6.87354	3.64	2	2	12		3		3	3	3	0	0.00029753	0	0.000294291	0.000251088	0.000262421	8.3696e-05	0.00029753	8.3696e-05	0.000294291	0.000251088	0.000262421		1.73749	0.797008
E2RJ60	E2RJ60_CANLF	RNA helicase	DDX17	418	47.3251	8.01611	12.44	4	5	19		3	3	5	3	5	0	0.00029753	0.000299133	0.000490485	0.000251088	0.000437369	8.3696e-05	0.00029753	0.000299133	0.000490485	0.000251088	0.000437369		1.73282	0.793124
F6V0D8	F6V0D8_CANLF	CCT-beta	CCT2	535	57.3951	6.45557	23.74	10	10	68	5	9	9	13	16	16	0.000534245	0.000892591	0.000897398	0.00127526	0.00133914	0.00139958	0.000534245	0.000892591	0.000897398	0.00127526	0.00133914	0.00139958		1.72701	0.788277
A0A8P0NQ46	A0A8P0NQ46_CANLF	EF-hand domain-containing protein	LOC483211	3022	315.076	9.29053	0.69	2	2	3						3	0	0	0	0	0	0.000262421	8.3696e-05	8.3696e-05	8.3696e-05	8.3696e-05	8.3696e-05	0.000262421		1.7118	0.775517
E2R2G3	E2R2G3_CANLF	Gluconolactonase	RGN	299	33.1984	5.60498	13.04	3	3	3						3	0	0	0	0	0	0.000262421	8.3696e-05	8.3696e-05	8.3696e-05	8.3696e-05	8.3696e-05	0.000262421		1.7118	0.775517
A0A5F4DER7	A0A5F4DER7_CANLF	Serine/threonine-protein phosphatase	PPP6C	305	35.1215	5.69385	10.49	2	2	3						3	0	0	0	0	0	0.000262421	8.3696e-05	8.3696e-05	8.3696e-05	8.3696e-05	8.3696e-05	0.000262421		1.7118	0.775517
E2RKQ0	E2RKQ0_CANLF	Protein phosphatase methylesterase 1	PPME1	400	43.821	5.84619	5.25	2	2	3						3	0	0	0	0	0	0.000262421	8.3696e-05	8.3696e-05	8.3696e-05	8.3696e-05	8.3696e-05	0.000262421		1.7118	0.775517
E2RF46	E2RF46_CANLF	Asparagine synthetase [glutamine-hydrolyzing]	ASNS	561	64.3816	6.85889	16.58	7	7	9		2		2	2	3	0	0.000198354	0	0.000196194	0.000167392	0.000262421	8.3696e-05	0.000198354	8.3696e-05	0.000196194	0.000167392	0.000262421		1.71159	0.775338
F1PNB8	F1PNB8_CANLF	Aldo_ket_red domain-containing protein	AKR1B1	316	35.6743	6.97607	22.78	8	8	53	4	7	7	10	15	10	0.000427396	0.000694238	0.000697976	0.000980969	0.00125544	0.000874738	0.000427396	0.000694238	0.000697976	0.000980969	0.00125544	0.000874738		1.70979	0.773817
E2R4D5	E2R4D5_CANLF	Seryl-tRNA synthetase	SARS1	513	58.5219	6.30322	9.55	4	4	16		2	3	4	4	3	0	0.000198354	0.000299133	0.000392388	0.000334784	0.000262421	8.3696e-05	0.000198354	0.000299133	0.000392388	0.000334784	0.000262421		1.70272	0.767845
E2RLN1	E2RLN1_CANLF	Serpin family D member 1	SERPIND1	546	62.2077	7.18115	3.48	2	2	4					2	2	0	0	0	0	0.000167392	0.000174948	8.3696e-05	8.3696e-05	8.3696e-05	8.3696e-05	0.000167392	0.000174948		1.69676	0.762781
F1Q067	F1Q067_CANLF	Septin	SEPTIN7	417	48.6671	8.73389	14.87	5	5	19		3	3	3	6	4	0	0.00029753	0.000299133	0.000294291	0.000502176	0.000349895	8.3696e-05	0.00029753	0.000299133	0.000294291	0.000502176	0.000349895		1.68494	0.752694
J9NZ77	J9NZ77_CANLF	Serpin family B member 6	SERPINB6	376	42.0548	5.42725	12.5	4	4	8		2		2	4		0	0.000198354	0	0.000196194	0.000334784	0	8.3696e-05	0.000198354	8.3696e-05	0.000196194	0.000334784	8.3696e-05		1.6806	0.74898
E2R985	E2R985_CANLF	Actin-related protein 2/3 complex subunit 3	ARPC3	192	22.0732	8.57275	18.23	1	3	21		4			4	6	0	0.000396707	0	0	0.000334784	0.000524843	8.3696e-05	0.000396707	8.3696e-05	8.3696e-05	0.000334784	0.000524843		1.67226	0.741802
A0A5F4DA40	A0A5F4DA40_CANLF	Eukaryotic translation initiation factor 5A	EIF5A	154	16.8214	5.23682	32.47	5	5	26	3	4	2	6	6	5	0.000320547	0.000396707	0.000199422	0.000588582	0.000502176	0.000437369	0.000320547	0.000396707	0.000199422	0.000588582	0.000502176	0.000437369		1.66703	0.73728
A0A5F4CTV8	A0A5F4CTV8_CANLF	Eukaryotic translation initiation factor 4C	EIF1AX	127	14.4642	5.33838	16.54	2	2	3					3		0	0	0	0	0.000251088	0	8.3696e-05	8.3696e-05	8.3696e-05	8.3696e-05	0.000251088	8.3696e-05		1.66667	0.736966
E2R856	E2R856_CANLF	Myeloid derived growth factor	MYDGF	173	18.7584	8.42627	12.14	2	2	3					3		0	0	0	0	0.000251088	0	8.3696e-05	8.3696e-05	8.3696e-05	8.3696e-05	0.000251088	8.3696e-05		1.66667	0.736966
F1PDM3	F1PDM3_CANLF	GATOR complex protein SEC13	SEC13	322	35.4971	5.37646	8.7	2	2	3					3		0	0	0	0	0.000251088	0	8.3696e-05	8.3696e-05	8.3696e-05	8.3696e-05	0.000251088	8.3696e-05		1.66667	0.736966
E2R7C2	E2R7C2_CANLF	Methylthioribose-1-phosphate isomerase	MRI1	368	38.6842	6.62451	5.98	2	2	3					3		0	0	0	0	0.000251088	0	8.3696e-05	8.3696e-05	8.3696e-05	8.3696e-05	0.000251088	8.3696e-05		1.66667	0.736966
A0A5F4DEG3	A0A5F4DEG3_CANLF	Tyrosine--tRNA ligase	YARS1	515	57.4513	8.79248	5.63	3	3	3					3		0	0	0	0	0.000251088	0	8.3696e-05	8.3696e-05	8.3696e-05	8.3696e-05	0.000251088	8.3696e-05		1.66667	0.736966
E2QXB6	E2QXB6_CANLF	Beta-lactamase-like protein 2	LACTB2	387	42.9215	9.39307	5.17	2	2	3					3		0	0	0	0	0.000251088	0	8.3696e-05	8.3696e-05	8.3696e-05	8.3696e-05	0.000251088	8.3696e-05		1.66667	0.736966
F1PB08	F1PB08_CANLF	Septin-type G domain-containing protein	SEPTIN9	514	57.3868	8.77783	3.7	2	2	3					3		0	0	0	0	0.000251088	0	8.3696e-05	8.3696e-05	8.3696e-05	8.3696e-05	0.000251088	8.3696e-05		1.66667	0.736966
E2RSR5	E2RSR5_CANLF	Eukaryotic translation initiation factor 3 subunit A	EIF3A	1350	162.936	6.7417	3.11	3	3	3					3		0	0	0	0	0.000251088	0	8.3696e-05	8.3696e-05	8.3696e-05	8.3696e-05	0.000251088	8.3696e-05		1.66667	0.736966
A0A5F4BVI6	A0A5F4BVI6_CANLF	Peptidylglycine alpha-amidating monooxygenase	PAM	786	87.0232	6.25244	3.05	2	2	3					3		0	0	0	0	0.000251088	0	8.3696e-05	8.3696e-05	8.3696e-05	8.3696e-05	0.000251088	8.3696e-05		1.66667	0.736966
A0A5F4CI00	A0A5F4CI00_CANLF	Exportin-T	XPOT	880	100.308	5.38916	2.95	2	2	3					3		0	0	0	0	0.000251088	0	8.3696e-05	8.3696e-05	8.3696e-05	8.3696e-05	0.000251088	8.3696e-05		1.66667	0.736966
A0A5F4D4T5	A0A5F4D4T5_CANLF	HGF/SF receptor	MET	1256	140.118	7.85498	2.55	2	2	3					3		0	0	0	0	0.000251088	0	8.3696e-05	8.3696e-05	8.3696e-05	8.3696e-05	0.000251088	8.3696e-05		1.66667	0.736966
F1PSC2	F1PSC2_CANLF	Talin 1	TLN1	2558	271.231	6.17627	5.47	10	10	26	2	4	3	4	4	9	0.000213698	0.000396707	0.000299133	0.000392388	0.000334784	0.000787264	0.000213698	0.000396707	0.000299133	0.000392388	0.000334784	0.000787264		1.66506	0.735575
A0A5F4CDT3	A0A5F4CDT3_CANLF	DNA topoisomerase 2	TOP2B	1542	174.204	8.08936	3.96	3	5	16	4			4	4	3	0.000427396	0	0	0.000392388	0.000334784	0.000262421	0.000427396	8.3696e-05	8.3696e-05	0.000392388	0.000334784	0.000262421		1.66377	0.734459
E2RT65	E2RT65_CANLF	Phosphoglycerate mutase	PI4K2A	254	28.8038	7.18115	53.94	12	12	72	5	7	13	13	20	14	0.000534245	0.000694238	0.00129624	0.00127526	0.00167392	0.00122463	0.000534245	0.000694238	0.00129624	0.00127526	0.00167392	0.00122463		1.65318	0.72524
F1PCT2	F1PCT2_CANLF	Mannose receptor C type 2	MRC2	1423	159.876	5.8335	2.04	3	3	8	2			3	3		0.000213698	0	0	0.000294291	0.000251088	0	0.000213698	8.3696e-05	8.3696e-05	0.000294291	0.000251088	8.3696e-05		1.65072	0.7231
F1PI87	F1PI87_CANLF	Obg-like ATPase 1	OLA1	415	47.0868	9.08545	14.94	6	6	72	8	9	8	14	18	15	0.000854792	0.000892591	0.000797687	0.00137336	0.00150653	0.00131211	0.000854792	0.000892591	0.000797687	0.00137336	0.00150653	0.00131211		1.6471	0.71993
E2RJY4	E2RJY4_CANLF	CCR4-NOT transcription complex subunit 9	CNOT9	299	33.5799	8.03076	14.05	4	4	12	2	2		3		5	0.000213698	0.000198354	0	0.000294291	0	0.000437369	0.000213698	0.000198354	8.3696e-05	0.000294291	8.3696e-05	0.000437369		1.6447	0.717823
E2RQC9	E2RQC9_CANLF	RuvB-like helicase	RUVBL1	456	50.1963	6.41748	34.87	12	12	89	9	12	10	17	20	21	0.000961641	0.00119012	0.000997108	0.00166765	0.00167392	0.00183695	0.000961641	0.00119012	0.000997108	0.00166765	0.00167392	0.00183695		1.64456	0.717704
A0A8I3RRU6	A0A8I3RRU6_CANLF	Thymidylate synthase	TYMS	157	17.7131	9.37842	15.92	2	2	12	3			2	3	4	0.000320547	0	0	0.000196194	0.000251088	0.000349895	0.000320547	8.3696e-05	8.3696e-05	0.000196194	0.000251088	0.000349895		1.63376	0.708199
A0A5F4CI27	A0A5F4CI27_CANLF	Heterogeneous nuclear ribonucleoprotein D	HNRNPD	306	32.7681	8.1626	26.14	7	7	69	6	9	9	9	18	18	0.000641094	0.000892591	0.000897398	0.000882872	0.00150653	0.00157453	0.000641094	0.000892591	0.000897398	0.000882872	0.00150653	0.00157453		1.63052	0.705332
J9NSU9	J9NSU9_CANLF	26S proteasome non-ATPase regulatory subunit 9	PSMD9	215	23.834	6.16357	14.42	3	3	12	2	2		2		6	0.000213698	0.000198354	0	0.000196194	0	0.000524843	0.000213698	0.000198354	8.3696e-05	0.000196194	8.3696e-05	0.000524843		1.62327	0.698903
J9P4U8	J9P4U8_CANLF	Calcyclin-binding protein	CACYBP	379	41.3595	9.12939	25.07	7	7	86	10	8	12	13	21	22	0.00106849	0.000793415	0.00119653	0.00127526	0.00175762	0.00192442	0.00106849	0.000793415	0.00119653	0.00127526	0.00175762	0.00192442		1.62086	0.696761
J9NRP8	J9NRP8_CANLF	Twinfilin actin binding protein 1	TWF1	376	42.652	7.62061	16.49	5	5	38		6	7	7	9	9	0	0.000595061	0.000697976	0.000686678	0.000753264	0.000787264	8.3696e-05	0.000595061	0.000697976	0.000686678	0.000753264	0.000787264		1.61775	0.693987
A0A5F4DH28	A0A5F4DH28_CANLF	Rho GTPase activating protein 1	ARHGAP1	438	50.2581	6.59521	17.58	8	8	34	2	4	6	6	10	6	0.000213698	0.000396707	0.000598265	0.000588582	0.00083696	0.000524843	0.000213698	0.000396707	0.000598265	0.000588582	0.00083696	0.000524843		1.61366	0.690337
F1Q332	F1Q332_CANLF	Diadenosine tetraphosphate synthetase	GARS1	786	87.7319	8.60205	14.12	9	9	51	7	5	6	11	9	13	0.000747943	0.000495884	0.000598265	0.00107907	0.000753264	0.00113716	0.000747943	0.000495884	0.000598265	0.00107907	0.000753264	0.00113716		1.61202	0.688869
A0A8I3PDW2	A0A8I3PDW2_CANLF	ADP-ribosylation factor	ARF3	267	30.1295	8.6167	33.33	4	8	56		8	9	9	11	12	0	0.000793415	0.000897398	0.000882872	0.000920656	0.00104969	8.3696e-05	0.000793415	0.000897398	0.000882872	0.000920656	0.00104969		1.60789	0.685168
F1PJ65	F1PJ65_CANLF	IQ motif containing GTPase activating protein 1	IQGAP1	1657	189.049	6.34131	19.92	26	26	124	13	15	16	21	29	30	0.00138904	0.00148765	0.00159537	0.00206004	0.00242718	0.00262421	0.00138904	0.00148765	0.00159537	0.00206004	0.00242718	0.00262421		1.59019	0.6692
H9GWB6	H9GWB6_CANLF	Protein phosphatase 1 regulatory subunit 7	PPP1R7	317	36.6483	5.41455	18.61	6	6	45	5	5	6	8	9	12	0.000534245	0.000495884	0.000598265	0.000784775	0.000753264	0.00104969	0.000534245	0.000495884	0.000598265	0.000784775	0.000753264	0.00104969		1.58913	0.668234
A0A8I3PR32	A0A8I3PR32_CANLF	Mago homolog B, exon junction complex subunit	MAGOHB	148	17.3478	6.39209	14.19	2	2	14		4		3	3	4	0	0.000396707	0	0.000294291	0.000251088	0.000349895	8.3696e-05	0.000396707	8.3696e-05	0.000294291	0.000251088	0.000349895		1.58709	0.66638
E2QUY7	E2QUY7_CANLF	Proteasome 26S subunit, non-ATPase 3	PSMD3	534	60.9285	8.44092	15.17	7	7	34	4	6	2	4	8	10	0.000427396	0.000595061	0.000199422	0.000392388	0.000669568	0.000874738	0.000427396	0.000595061	0.000199422	0.000392388	0.000669568	0.000874738		1.58501	0.664494
E2RBF4	E2RBF4_CANLF	THUMP domain containing 1	THUMPD1	358	40.0592	6.44287	25.42	7	7	17		5		2	6	4	0	0.000495884	0	0.000196194	0.000502176	0.000349895	8.3696e-05	0.000495884	8.3696e-05	0.000196194	0.000502176	0.000349895		1.58044	0.660322
F1P8M6	F1P8M6_CANLF	Translation initiation factor eIF-2B subunit alpha	EIF2B1	305	33.8509	8.25049	23.93	6	6	14		4		3	4	3	0	0.000396707	0	0.000294291	0.000334784	0.000262421	8.3696e-05	0.000396707	8.3696e-05	0.000294291	0.000334784	0.000262421		1.58039	0.660279
F1PEF1	F1PEF1_CANLF	Desmocollin 1	DSC1	848	94.5509	5.77002	20.64	12	12	45	5	5	6	6	11	12	0.000534245	0.000495884	0.000598265	0.000588582	0.000920656	0.00104969	0.000534245	0.000495884	0.000598265	0.000588582	0.000920656	0.00104969		1.57144	0.652087
A0A5F4C8Y8	A0A5F4C8Y8_CANLF	C-1-tetrahydrofolate synthase, cytoplasmic	MTHFD1	855	92.5628	6.96143	13.68	9	9	27	4		5	3	7	8	0.000427396	0	0.000498554	0.000294291	0.000585872	0.00069979	0.000427396	8.3696e-05	0.000498554	0.000294291	0.000585872	0.00069979		1.56486	0.646032
A0A5F4DDI7	A0A5F4DDI7_CANLF	Threonyl-tRNA synthetase	TARS1	656	75.781	6.771	13.72	8	8	28	4	3	3	4	4	10	0.000427396	0.00029753	0.000299133	0.000392388	0.000334784	0.000874738	0.000427396	0.00029753	0.000299133	0.000392388	0.000334784	0.000874738		1.56427	0.645494
A0A5F4BZ28	A0A5F4BZ28_CANLF	Eukaryotic translation initiation factor 2A	EIF2A	560	62.389	8.95361	8.21	3	3	10			3	3		4	0	0	0.000299133	0.000294291	0	0.000349895	8.3696e-05	8.3696e-05	0.000299133	0.000294291	8.3696e-05	0.000349895		1.56022	0.641751
A0A5F4CFU6	A0A5F4CFU6_CANLF	Importin 4	IPO4	1107	120.904	5.09717	4.7	4	4	12	2	2			3	5	0.000213698	0.000198354	0	0	0.000251088	0.000437369	0.000213698	0.000198354	8.3696e-05	8.3696e-05	0.000251088	0.000437369		1.55755	0.63928
E2RD86	E2RD86_CANLF	Protein disulfide-isomerase	PDIA3	505	56.7146	6.12549	29.5	12	12	50	8	5	5	10	9	13	0.000854792	0.000495884	0.000498554	0.000980969	0.000753264	0.00113716	0.000854792	0.000495884	0.000498554	0.000980969	0.000753264	0.00113716		1.55275	0.634825
O02678	PGS1_CANLF	Biglycan	BGN	369	41.5396	7.10791	23.04	7	7	55	7	8	5	12	11	12	0.000747943	0.000793415	0.000498554	0.00117716	0.000920656	0.00104969	0.000747943	0.000793415	0.000498554	0.00117716	0.000920656	0.00104969		1.54296	0.625701
J9P3G1	J9P3G1_CANLF	Lamin B1	LMNB1	472	53.7768	4.98291	6.14	3	3	20		3	4		6	7	0	0.00029753	0.000398843	0	0.000502176	0.000612316	8.3696e-05	0.00029753	0.000398843	8.3696e-05	0.000502176	0.000612316		1.536	0.61918
A0A5F4CA63	A0A5F4CA63_CANLF	Polyadenylate-binding protein	PABPC1	599	66.6078	9.27588	19.37	10	10	54	5	7	8	14	11	9	0.000534245	0.000694238	0.000797687	0.00137336	0.000920656	0.000787264	0.000534245	0.000694238	0.000797687	0.00137336	0.000920656	0.000787264		1.52074	0.604773
Q8WMR1	Q8WMR1_CANLF	Plasminogen (Fragment)	PLG	359	41.1455	6.7124	7.52	4	4	104	11	13	14	17	22	27	0.00117534	0.0012893	0.00139595	0.00166765	0.00184131	0.00236179	0.00117534	0.0012893	0.00139595	0.00166765	0.00184131	0.00236179		1.52069	0.604724
A0A5F4DHX6	A0A5F4DHX6_CANLF	Nucleoplasmin domain-containing protein	NPM1	259	28.4037	4.66553	34.75	7	7	87	7	15	10	16	18	21	0.000747943	0.00148765	0.000997108	0.00156955	0.00150653	0.00183695	0.000747943	0.00148765	0.000997108	0.00156955	0.00150653	0.00183695		1.51979	0.603871
F1PJI7	F1PJI7_CANLF	Mitogen-activated protein kinase kinase 1	MAP2K1	381	41.8985	6.34131	11.29	4	4	15		3	2	2	4	4	0	0.00029753	0.000199422	0.000196194	0.000334784	0.000349895	8.3696e-05	0.00029753	0.000199422	0.000196194	0.000334784	0.000349895		1.51705	0.60127
A0A5F4CKG3	A0A5F4CKG3_CANLF	Glutathione synthetase	GSS	435	48.2649	5.45264	5.75	3	3	15		3	2	2	5	3	0	0.00029753	0.000199422	0.000196194	0.00041848	0.000262421	8.3696e-05	0.00029753	0.000199422	0.000196194	0.00041848	0.000262421		1.51054	0.595069
A0A5F4BT79	A0A5F4BT79_CANLF	Serine/threonine-protein phosphatase	PPP2CA	309	35.5714	5.5415	18.12	5	5	38	5	4	5	8	8	8	0.000534245	0.000396707	0.000498554	0.000784775	0.000669568	0.00069979	0.000534245	0.000396707	0.000498554	0.000784775	0.000669568	0.00069979		1.50691	0.59159
E2RRK7	E2RRK7_CANLF	TatD DNase domain containing 1	TATDN1	347	38.9598	8.01611	19.6	6	6	14	2		3	4	5		0.000213698	0	0.000299133	0.000392388	0.00041848	0	0.000213698	8.3696e-05	0.000299133	0.000392388	0.00041848	8.3696e-05		1.49962	0.584598
F1PTP2	F1PTP2_CANLF	Sepiapterin reductase	SPR	267	28.5928	5.51611	30.34	6	6	35	5	3	5	9	7	6	0.000534245	0.00029753	0.000498554	0.000882872	0.000585872	0.000524843	0.000534245	0.00029753	0.000498554	0.000882872	0.000585872	0.000524843		1.49857	0.583583
E2REA8	E2REA8_CANLF	COP9 signalosome complex subunit 2	COPS2	450	52.3714	5.46533	23.56	10	10	35	2	7	4	6	11	5	0.000213698	0.000694238	0.000398843	0.000588582	0.000920656	0.000437369	0.000213698	0.000694238	0.000398843	0.000588582	0.000920656	0.000437369		1.48962	0.574946
F1PPY4	F1PPY4_CANLF	Urokinase-type plasminogen activator	PLAU	543	59.406	8.55811	11.05	7	7	43	5	7	4	9	9	9	0.000534245	0.000694238	0.000398843	0.000882872	0.000753264	0.000787264	0.000534245	0.000694238	0.000398843	0.000882872	0.000753264	0.000787264		1.48919	0.574529
E2QY43	E2QY43_CANLF	26S proteasome non-ATPase regulatory subunit 8	PSMD8	287	32.4649	7.31299	17.07	5	5	15	3	2		3	4	3	0.000320547	0.000198354	0	0.000294291	0.000334784	0.000262421	0.000320547	0.000198354	8.3696e-05	0.000294291	0.000334784	0.000262421		1.47942	0.565036
F1PAP9	F1PAP9_CANLF	RuvB-like helicase	RUVBL2	463	51.1105	5.64307	27.65	11	11	61	7	8	8	13	14	11	0.000747943	0.000793415	0.000797687	0.00127526	0.00117174	0.000962211	0.000747943	0.000793415	0.000797687	0.00127526	0.00117174	0.000962211		1.45752	0.54352
E2QZ19	E2QZ19_CANLF	Alpha fetoprotein	AFP	604	69.0532	5.35107	9.44	6	6	74	11	10	7	18	12	16	0.00117534	0.000991768	0.000697976	0.00176574	0.00100435	0.00139958	0.00117534	0.000991768	0.000697976	0.00176574	0.00100435	0.00139958		1.45534	0.541358
A0A8I3N986	A0A8I3N986_CANLF	Phosphoglycolate phosphatase	PGP	122	13.2607	5.04639	20.49	2	2	2				2			0	0	0	0.000196194	0	0	8.3696e-05	8.3696e-05	8.3696e-05	0.000196194	8.3696e-05	8.3696e-05		1.44804	0.534103
E2R1M6	E2R1M6_CANLF	14 kDa phosphohistidine phosphatase	PHPT1	125	13.9807	5.50342	21.6	2	2	2				2			0	0	0	0.000196194	0	0	8.3696e-05	8.3696e-05	8.3696e-05	0.000196194	8.3696e-05	8.3696e-05		1.44804	0.534103
E2R580	E2R580_CANLF	VAMP associated protein A	VAPA	249	27.8272	8.6167	9.24	2	2	2				2			0	0	0	0.000196194	0	0	8.3696e-05	8.3696e-05	8.3696e-05	0.000196194	8.3696e-05	8.3696e-05		1.44804	0.534103
F1PU58	F1PU58_CANLF	Cullin 3	CUL3	746	86.4401	7.98682	3.08	2	2	2				2			0	0	0	0.000196194	0	0	8.3696e-05	8.3696e-05	8.3696e-05	0.000196194	8.3696e-05	8.3696e-05		1.44804	0.534103
E2QRQ8	E2QRQ8_CANLF	Glutaminyl-tRNA synthetase	QARS1	775	87.7296	6.771	2.97	2	2	2				2			0	0	0	0.000196194	0	0	8.3696e-05	8.3696e-05	8.3696e-05	0.000196194	8.3696e-05	8.3696e-05		1.44804	0.534103
A0A5F4D0Z3	A0A5F4D0Z3_CANLF	Catenin beta-1	CTNNB1	703	77.1625	6.56592	2.42	2	2	2				2			0	0	0	0.000196194	0	0	8.3696e-05	8.3696e-05	8.3696e-05	0.000196194	8.3696e-05	8.3696e-05		1.44804	0.534103
A0A5F4CT78	A0A5F4CT78_CANLF	Myosin XVIIIB	MYO18B	2499	276.354	7.04932	0.6	2	2	2				2			0	0	0	0.000196194	0	0	8.3696e-05	8.3696e-05	8.3696e-05	0.000196194	8.3696e-05	8.3696e-05		1.44804	0.534103
F1P797	F1P797_CANLF	5-aminoimidazole-4-carboxamide ribonucleotide formyltransferase	ATIC	592	64.6863	6.66846	14.19	6	6	28	5	5		6	7	5	0.000534245	0.000495884	0	0.000588582	0.000585872	0.000437369	0.000534245	0.000495884	8.3696e-05	0.000588582	0.000585872	0.000437369		1.44711	0.53317
F1P8L7	F1P8L7_CANLF	Rab GDP dissociation inhibitor	GDI2	430	48.772	7.56201	64.88	18	22	165	17	26	20	33	38	31	0.00181643	0.0025786	0.00199422	0.0032372	0.00318045	0.00271169	0.00181643	0.0025786	0.00199422	0.0032372	0.00318045	0.00271169		1.42886	0.514863
A0A5F4BQ51	A0A5F4BQ51_CANLF	Interleukin enhancer binding factor 3	ILF3	706	76.5381	7.91357	17.42	9	9	81	8	14	9	17	19	14	0.000854792	0.00138848	0.000897398	0.00166765	0.00159022	0.00122463	0.000854792	0.00138848	0.000897398	0.00166765	0.00159022	0.00122463		1.42725	0.513235
J9P0A6	J9P0A6_CANLF	Developmentally regulated GTP binding protein 1	DRG1	367	40.5168	8.89502	10.63	3	3	18		3	4	6		5	0	0.00029753	0.000398843	0.000588582	0	0.000437369	8.3696e-05	0.00029753	0.000398843	0.000588582	8.3696e-05	0.000437369		1.4225	0.508425
E2RH14	E2RH14_CANLF	Exportin 7	XPO7	1072	122.104	6.40479	9.98	10	10	31	7		4	3	10	7	0.000747943	0	0.000398843	0.000294291	0.00083696	0.000612316	0.000747943	8.3696e-05	0.000398843	0.000294291	0.00083696	0.000612316		1.41698	0.502818
E2QY95	E2QY95_CANLF	RNA helicase	DDX39A	427	49.06	5.68115	27.4	3	11	120	17	15	14	25	26	23	0.00181643	0.00148765	0.00139595	0.00245242	0.0021761	0.0020119	0.00181643	0.00148765	0.00139595	0.00245242	0.0021761	0.0020119		1.41284	0.498601
E2RML0	E2RML0_CANLF	MIF4G domain-containing protein	C5orf34	351	39.8825	4.80518	5.7	2	2	8			3	5			0	0	0.000299133	0.000490485	0	0	8.3696e-05	8.3696e-05	0.000299133	0.000490485	8.3696e-05	8.3696e-05		1.41017	0.495864
A0A5F4BRX5	A0A5F4BRX5_CANLF	Structural maintenance of chromosomes protein	SMC1A	1232	142.926	7.89893	2.84	3	3	10	3				3	4	0.000320547	0	0	0	0.000251088	0.000349895	0.000320547	8.3696e-05	8.3696e-05	8.3696e-05	0.000251088	0.000349895		1.40321	0.488727
Q9TSZ6	DAG1_CANLF	Dystroglycan	DAG1	892	97.1314	8.55811	4.71	3	3	13			4	2	5	2	0	0	0.000398843	0.000196194	0.00041848	0.000174948	8.3696e-05	8.3696e-05	0.000398843	0.000196194	0.00041848	0.000174948		1.39451	0.479759
Q8HZM5	GLNA_CANLF	Glutamine synthetase	GLUL	373	42.0013	6.7417	21.45	7	7	31	4	4	4	6	7	6	0.000427396	0.000396707	0.000398843	0.000588582	0.000585872	0.000524843	0.000427396	0.000396707	0.000398843	0.000588582	0.000585872	0.000524843		1.38951	0.474576
F6UXI8	F6UXI8_CANLF	Inosine-5'-monophosphate dehydrogenase	IMPDH2	514	55.8238	7.07861	17.7	6	6	21	3	5		5	8		0.000320547	0.000495884	0	0.000490485	0.000669568	0	0.000320547	0.000495884	8.3696e-05	0.000490485	0.000669568	8.3696e-05		1.38175	0.466494
E2QZ69	E2QZ69_CANLF	Histidine--tRNA ligase, cytoplasmic	HARS1	509	57.31	5.5415	16.31	8	8	51	5	8	7	10	11	10	0.000534245	0.000793415	0.000697976	0.000980969	0.000920656	0.000874738	0.000534245	0.000793415	0.000697976	0.000980969	0.000920656	0.000874738		1.37061	0.454821
E2RE39	E2RE39_CANLF	Adenylate kinase 2, mitochondrial	AK2	235	25.8924	7.02002	31.06	7	7	56	6	7	9	12	11	11	0.000641094	0.000694238	0.000897398	0.00117716	0.000920656	0.000962211	0.000641094	0.000694238	0.000897398	0.00117716	0.000920656	0.000962211		1.37053	0.454738
A0A5F4C800	A0A5F4C800_CANLF	Proteasome activator subunit 2	PSME2	228	25.9547	5.92236	21.49	4	4	36	5	3	6	6	8	8	0.000534245	0.00029753	0.000598265	0.000588582	0.000669568	0.00069979	0.000534245	0.00029753	0.000598265	0.000588582	0.000669568	0.00069979		1.36915	0.45328
A0A5F4D8Z5	A0A5F4D8Z5_CANLF	Coatomer subunit gamma	COPG1	841	94.0605	5.33838	14.86	9	9	34	8	3	2	4	9	8	0.000854792	0.00029753	0.000199422	0.000392388	0.000753264	0.00069979	0.000854792	0.00029753	0.000199422	0.000392388	0.000753264	0.00069979		1.36523	0.449144
E2R3R0	E2R3R0_CANLF	Proteasome assembly chaperone 3	PSMG3	122	13.052	8.32373	18.03	2	2	2						2	0	0	0	0	0	0.000174948	8.3696e-05	8.3696e-05	8.3696e-05	8.3696e-05	8.3696e-05	0.000174948		1.36342	0.447235
F6XAE9	F6XAE9_CANLF	RNA-binding protein 8A	RBM8A	174	19.8767	5.71924	17.24	2	2	2						2	0	0	0	0	0	0.000174948	8.3696e-05	8.3696e-05	8.3696e-05	8.3696e-05	8.3696e-05	0.000174948		1.36342	0.447235
F6Y016	F6Y016_CANLF	Activated RNA polymerase II transcriptional coactivator p15	SUB1	127	14.4164	9.59814	15.75	2	2	2						2	0	0	0	0	0	0.000174948	8.3696e-05	8.3696e-05	8.3696e-05	8.3696e-05	8.3696e-05	0.000174948		1.36342	0.447235
F1Q424	F1Q424_CANLF	60S ribosomal protein L6	RPL6	288	32.5864	10.6528	9.03	2	2	2						2	0	0	0	0	0	0.000174948	8.3696e-05	8.3696e-05	8.3696e-05	8.3696e-05	8.3696e-05	0.000174948		1.36342	0.447235
E2R8W7	E2R8W7_CANLF	Calcium binding protein 39	CAB39	341	39.8457	6.88818	8.5	2	3	4						2	0	0	0	0	0	0.000174948	8.3696e-05	8.3696e-05	8.3696e-05	8.3696e-05	8.3696e-05	0.000174948		1.36342	0.447235
E2RCQ9	E2RCQ9_CANLF	S-formylglutathione hydrolase	ESD	282	31.3724	6.82959	7.45	2	2	2						2	0	0	0	0	0	0.000174948	8.3696e-05	8.3696e-05	8.3696e-05	8.3696e-05	8.3696e-05	0.000174948		1.36342	0.447235
A0A5F4CXI0	A0A5F4CXI0_CANLF	Folate gamma-glutamyl hydrolase	GGH	300	33.432	8.71924	6.67	2	2	2						2	0	0	0	0	0	0.000174948	8.3696e-05	8.3696e-05	8.3696e-05	8.3696e-05	8.3696e-05	0.000174948		1.36342	0.447235
J9NZH7	J9NZH7_CANLF	Regulator of microtubule dynamics 1	RMDN1	301	34.3638	8.76318	5.65	2	2	2						2	0	0	0	0	0	0.000174948	8.3696e-05	8.3696e-05	8.3696e-05	8.3696e-05	8.3696e-05	0.000174948		1.36342	0.447235
A0A5F4CNI1	A0A5F4CNI1_CANLF	Glutamate--cysteine ligase	GCLC	599	68.6113	5.71924	3.01	2	2	2						2	0	0	0	0	0	0.000174948	8.3696e-05	8.3696e-05	8.3696e-05	8.3696e-05	8.3696e-05	0.000174948		1.36342	0.447235
E2RL81	E2RL81_CANLF	UPF1 RNA helicase and ATPase	UPF1	1130	124.379	6.60986	2.3	2	2	2						2	0	0	0	0	0	0.000174948	8.3696e-05	8.3696e-05	8.3696e-05	8.3696e-05	8.3696e-05	0.000174948		1.36342	0.447235
A0A5F4CGM4	A0A5F4CGM4_CANLF	AP-3 complex subunit delta	AP3D1	1153	129.99	8.29443	2.25	2	2	2						2	0	0	0	0	0	0.000174948	8.3696e-05	8.3696e-05	8.3696e-05	8.3696e-05	8.3696e-05	0.000174948		1.36342	0.447235
F1PDT7	F1PDT7_CANLF	AP-2 complex subunit alpha	AP2A2	935	103.766	7.44482	2.14	2	2	2						2	0	0	0	0	0	0.000174948	8.3696e-05	8.3696e-05	8.3696e-05	8.3696e-05	8.3696e-05	0.000174948		1.36342	0.447235
A0A5F4CR91	A0A5F4CR91_CANLF	Basigin	BSG	284	31.319	6.78564	10.92	3	3	14		2	3	2	5	2	0	0.000198354	0.000299133	0.000196194	0.00041848	0.000174948	8.3696e-05	0.000198354	0.000299133	0.000196194	0.00041848	0.000174948		1.35865	0.442171
F6V8G4	F6V8G4_CANLF	RNA helicase	DDX21	785	87.5537	9.37842	25.1	19	19	122	13	19	16	21	31	22	0.00138904	0.00188436	0.00159537	0.00206004	0.00259458	0.00192442	0.00138904	0.00188436	0.00159537	0.00206004	0.00259458	0.00192442		1.35127	0.434318
E2QS94	E2QS94_CANLF	2-iminobutanoate/2-iminopropanoate deaminase	RIDA	336	35.6028	10.5356	19.94	5	5	43	5	6	6	7	9	10	0.000534245	0.000595061	0.000598265	0.000686678	0.000753264	0.000874738	0.000534245	0.000595061	0.000598265	0.000686678	0.000753264	0.000874738		1.33985	0.422068
A0A5F4BNI6	A0A5F4BNI6_CANLF	COP9 signalosome complex subunit 3	COPS3	345	39.0405	5.92236	23.77	6	6	25	3	4	3	6	4	5	0.000320547	0.000396707	0.000299133	0.000588582	0.000334784	0.000437369	0.000320547	0.000396707	0.000299133	0.000588582	0.000334784	0.000437369		1.3388	0.420936
Q29476	ST1A1_CANLF	Sulfotransferase 1A1	SULT1A1	295	34.0933	6.3667	5.76	2	2	7	2				3	2	0.000213698	0	0	0	0.000251088	0.000174948	0.000213698	8.3696e-05	8.3696e-05	8.3696e-05	0.000251088	0.000174948		1.33756	0.419606
A0A5K1VKB9	A0A5K1VKB9_CANLF	Kallikrein B1	KLKB1	636	70.8423	7.95752	2.67	2	2	2					2		0	0	0	0	0.000167392	0	8.3696e-05	8.3696e-05	8.3696e-05	8.3696e-05	0.000167392	8.3696e-05		1.33333	0.415037
A0A8I3NS19	A0A8I3NS19_CANLF	Fatty acid binding protein 5	FABP5	165	17.2847	7.72314	15.76	2	2	2					2		0	0	0	0	0.000167392	0	8.3696e-05	8.3696e-05	8.3696e-05	8.3696e-05	0.000167392	8.3696e-05		1.33333	0.415037
A0A8I3Q483	A0A8I3Q483_CANLF	60S ribosomal protein L27	RPL27	134	15.4604	10.2866	14.93	2	2	2					2		0	0	0	0	0.000167392	0	8.3696e-05	8.3696e-05	8.3696e-05	8.3696e-05	0.000167392	8.3696e-05		1.33333	0.415037
J9NU88	J9NU88_CANLF	60S ribosomal protein L30	RPL30	115	12.7847	9.62744	24.35	2	2	2					2		0	0	0	0	0.000167392	0	8.3696e-05	8.3696e-05	8.3696e-05	8.3696e-05	0.000167392	8.3696e-05		1.33333	0.415037
F1Q4F9	F1Q4F9_CANLF	Metalloproteinase inhibitor 2	TIMP2	177	19.8818	7.82568	16.95	2	2	2					2		0	0	0	0	0.000167392	0	8.3696e-05	8.3696e-05	8.3696e-05	8.3696e-05	0.000167392	8.3696e-05		1.33333	0.415037
F1PLU5	F1PLU5_CANLF	Prefoldin subunit 2	PFDN2	154	16.6226	6.59521	16.23	2	2	2					2		0	0	0	0	0.000167392	0	8.3696e-05	8.3696e-05	8.3696e-05	8.3696e-05	0.000167392	8.3696e-05		1.33333	0.415037
F1PSI7	F1PSI7_CANLF	Small nuclear ribonucleoprotein Sm D2	SNRPD2	118	13.5182	9.90576	16.1	2	2	2					2		0	0	0	0	0.000167392	0	8.3696e-05	8.3696e-05	8.3696e-05	8.3696e-05	0.000167392	8.3696e-05		1.33333	0.415037
A0A5F4C7U2	A0A5F4C7U2_CANLF	NSFL1 cofactor	NSFL1C	338	36.9115	5.41455	9.17	2	2	2					2		0	0	0	0	0.000167392	0	8.3696e-05	8.3696e-05	8.3696e-05	8.3696e-05	0.000167392	8.3696e-05		1.33333	0.415037
A0A5F4BUE1	A0A5F4BUE1_CANLF	Alpha-L-fucosidase	FUCA1	441	51.1364	6.66846	6.35	2	2	2					2		0	0	0	0	0.000167392	0	8.3696e-05	8.3696e-05	8.3696e-05	8.3696e-05	0.000167392	8.3696e-05		1.33333	0.415037
E2RR79	E2RR79_CANLF	Nuclear proteasome inhibitor UBLCP1	UBLCP1	318	36.7812	6.45557	5.35	2	2	2					2		0	0	0	0	0.000167392	0	8.3696e-05	8.3696e-05	8.3696e-05	8.3696e-05	0.000167392	8.3696e-05		1.33333	0.415037
E2RKK6	E2RKK6_CANLF	Glucosidase 2 subunit beta	PRKCSH	537	60.4526	4.4624	4.1	2	2	2					2		0	0	0	0	0.000167392	0	8.3696e-05	8.3696e-05	8.3696e-05	8.3696e-05	0.000167392	8.3696e-05		1.33333	0.415037
A0A5F4BXC6	A0A5F4BXC6_CANLF	SWI/SNF related, matrix associated, actin dependent regulator of chromatin subfamily c member 1	SMARCC1	1017	113.065	6.31592	1.87	2	2	2					2		0	0	0	0	0.000167392	0	8.3696e-05	8.3696e-05	8.3696e-05	8.3696e-05	0.000167392	8.3696e-05		1.33333	0.415037
F1PSZ2	F1PSZ2_CANLF	Heat shock protein family H (Hsp110) member 1	HSPH1	779	88.2497	5.59229	22.72	13	15	68	6	8	13	10	17	14	0.000641094	0.000793415	0.00129624	0.000980969	0.00142283	0.00122463	0.000641094	0.000793415	0.00129624	0.000980969	0.00142283	0.00122463		1.32873	0.41005
E2R944	E2R944_CANLF	Heterogeneous nuclear ribonucleoprotein L	HNRNPL	588	64.0353	8.22119	9.01	4	4	13		3	2		4	4	0	0.00029753	0.000199422	0	0.000334784	0.000349895	8.3696e-05	0.00029753	0.000199422	8.3696e-05	0.000334784	0.000349895		1.32331	0.404146
A0A5F4CTN6	A0A5F4CTN6_CANLF	Desmoglein 2	DSG2	981	106.344	5.04639	5.71	4	4	30	4	4	4	6	8	4	0.000427396	0.000396707	0.000398843	0.000588582	0.000669568	0.000349895	0.000427396	0.000396707	0.000398843	0.000588582	0.000669568	0.000349895		1.31489	0.394946
E2R5M7	E2R5M7_CANLF	Thioredoxin like 1	TXNL1	289	32.2607	4.95752	35.64	7	7	43	8	5	4	6	11	9	0.000854792	0.000495884	0.000398843	0.000588582	0.000920656	0.000787264	0.000854792	0.000495884	0.000398843	0.000588582	0.000920656	0.000787264		1.31265	0.392479
F1PTZ9	F1PTZ9_CANLF	Glyceraldehyde-3-phosphate dehydrogenase	GAPDH	333	35.7981	7.86963	41.74	11	11	145	19	19	20	25	33	29	0.00203013	0.00188436	0.00199422	0.00245242	0.00276197	0.00253674	0.00203013	0.00188436	0.00199422	0.00245242	0.00276197	0.00253674		1.31181	0.391564
E2RGR9	E2RGR9_CANLF	Fumarate hydratase, mitochondrial	FH	508	54.4172	8.99756	26.38	10	10	47	5	8	6	10	11	7	0.000534245	0.000793415	0.000598265	0.000980969	0.000920656	0.000612316	0.000534245	0.000793415	0.000598265	0.000980969	0.000920656	0.000612316		1.30532	0.3844
F1PGY4	F1PGY4_CANLF	26S proteasome regulatory subunit RPN11	PSMD14	308	34.3934	6.34131	16.56	3	3	11			4	4		3	0	0	0.000398843	0.000392388	0	0.000262421	8.3696e-05	8.3696e-05	0.000398843	0.000392388	8.3696e-05	0.000262421		1.30424	0.383206
E2R4H4	E2R4H4_CANLF	Proteasome subunit alpha type	PSMA5	241	26.3942	4.79248	30.29	5	5	42	6	5	6	9	9	7	0.000641094	0.000495884	0.000598265	0.000882872	0.000753264	0.000612316	0.000641094	0.000495884	0.000598265	0.000882872	0.000753264	0.000612316		1.29576	0.373795
E2RQ80	E2RQ80_CANLF	Small nuclear ribonucleoprotein Sm D3	SNRPD3	126	13.9073	10.3159	15.08	2	2	18		3	4	5	3	3	0	0.00029753	0.000398843	0.000490485	0.000251088	0.000262421	8.3696e-05	0.00029753	0.000398843	0.000490485	0.000251088	0.000262421		1.28706	0.364075
A0A8C0NUP7	A0A8C0NUP7_CANLF	Prothymosin alpha	PTMA	110	12.0509	3.78955	22.73	3	3	33		6	7	4	7	9	0	0.000595061	0.000697976	0.000392388	0.000585872	0.000787264	8.3696e-05	0.000595061	0.000697976	0.000392388	0.000585872	0.000787264		1.2824	0.358847
P62825	RAN_CANLF	GTP-binding nuclear protein Ran	RAN	216	24.4076	7.48877	24.54	5	5	49	7	6	7	11	10	8	0.000747943	0.000595061	0.000697976	0.00107907	0.00083696	0.00069979	0.000747943	0.000595061	0.000697976	0.00107907	0.00083696	0.00069979		1.28165	0.357999
A0A5F4DFI4	A0A5F4DFI4_CANLF	Golgi membrane protein 1	GOLM1	406	45.5549	4.79248	14.29	5	5	9			3		3	3	0	0	0.000299133	0	0.000251088	0.000262421	8.3696e-05	8.3696e-05	0.000299133	8.3696e-05	0.000251088	0.000262421		1.28012	0.356274
A0A5F4BQ99	A0A5F4BQ99_CANLF	Hepatocyte growth factor activator	HGFAC	622	66.7523	7.89893	3.22	2	2	9		3			4	2	0	0.00029753	0	0	0.000334784	0.000174948	8.3696e-05	0.00029753	8.3696e-05	8.3696e-05	0.000334784	0.000174948		1.2764	0.352082
A0A5F4C8R9	A0A5F4C8R9_CANLF	AAA domain-containing protein	PSMC6	403	45.768	7.78174	25.06	8	8	34	3	6	5	7	5	8	0.000320547	0.000595061	0.000498554	0.000686678	0.00041848	0.00069979	0.000320547	0.000595061	0.000498554	0.000686678	0.00041848	0.00069979		1.27634	0.35201
E2RNC2	E2RNC2_CANLF	Claudin	CLDN4	210	22.0764	8.29443	10.95	2	2	18		4	3	4	3	4	0	0.000396707	0.000299133	0.000392388	0.000251088	0.000349895	8.3696e-05	0.000396707	0.000299133	0.000392388	0.000251088	0.000349895		1.27431	0.349717
E2RTL4	E2RTL4_CANLF	Procollagen-lysine 5-dioxygenase	PLOD3	740	84.6625	6.22705	15.68	9	10	74	8	12	10	10	21	13	0.000854792	0.00119012	0.000997108	0.000980969	0.00175762	0.00113716	0.000854792	0.00119012	0.000997108	0.000980969	0.00175762	0.00113716		1.27407	0.349443
E2QWE0	E2QWE0_CANLF	COP9 signalosome subunit 5	COPS5	334	37.5407	6.53662	16.17	4	4	21	3		5	3	5	5	0.000320547	0	0.000498554	0.000294291	0.00041848	0.000437369	0.000320547	8.3696e-05	0.000498554	0.000294291	0.00041848	0.000437369		1.27397	0.349335
A0A8I3MRG1	A0A8I3MRG1_CANLF	Ferritin	LOC102154317	172	19.73	6.21436	25.58	1	3	12	4			6			0.000427396	0	0	0.000588582	0	0	0.000427396	8.3696e-05	8.3696e-05	0.000588582	8.3696e-05	8.3696e-05		1.271	0.34596
F1PLT4	F1PLT4_CANLF	Alcohol dehydrogenase [NADP(+)]	NASP	751	82.8813	4.77979	8.12	1	5	32	4			6			0.000427396	0	0	0.000588582	0	0	0.000427396	8.3696e-05	8.3696e-05	0.000588582	8.3696e-05	8.3696e-05		1.271	0.34596
E2RSI6	E2RSI6_CANLF	Ezrin	EZR	586	69.3796	6.1001	52.9	25	33	305	39	46	41	61	56	62	0.00416711	0.00456213	0.00408814	0.00598391	0.00468698	0.00542337	0.00416711	0.00456213	0.00408814	0.00598391	0.00468698	0.00542337		1.25566	0.328444
E2RMK6	E2RMK6_CANLF	Protein-synthesizing GTPase	EIF2S3	472	51.0472	8.39697	21.19	9	9	56	6	10	7	8	12	13	0.000641094	0.000991768	0.000697976	0.000784775	0.00100435	0.00113716	0.000641094	0.000991768	0.000697976	0.000784775	0.00100435	0.00113716		1.25547	0.328222
A0A5F4CY39	A0A5F4CY39_CANLF	60 kDa poly(U)-binding-splicing factor	PUF60	530	57.0904	5.41455	22.83	8	8	44	10	4	4	9	9	8	0.00106849	0.000396707	0.000398843	0.000882872	0.000753264	0.00069979	0.00106849	0.000396707	0.000398843	0.000882872	0.000753264	0.00069979		1.25315	0.325561
E2RBM3	E2RBM3_CANLF	Eukaryotic peptide chain release factor subunit 1	ETF1	437	49.0002	5.70654	12.81	5	5	39	6	4	6	6	8	9	0.000641094	0.000396707	0.000598265	0.000588582	0.000669568	0.000787264	0.000641094	0.000396707	0.000598265	0.000588582	0.000669568	0.000787264		1.2502	0.322161
E2RBU1	E2RBU1_CANLF	Serine/threonine kinase receptor associated protein	STRAP	350	38.508	5.12256	28	7	7	51	8	5	8	9	10	11	0.000854792	0.000495884	0.000797687	0.000882872	0.00083696	0.000962211	0.000854792	0.000495884	0.000797687	0.000882872	0.00083696	0.000962211		1.24841	0.320095
J9PBA7	J9PBA7_CANLF	Polycystin family receptor for egg jelly	PKDREJ	2033	231.82	8.36768	0.89	2	2	31	12			9	10		0.00128219	0	0	0.000882872	0.00083696	0	0.00128219	8.3696e-05	8.3696e-05	0.000882872	0.00083696	8.3696e-05		1.24417	0.315187
A0A8I3P9P7	A0A8I3P9P7_CANLF	Myristoylated alanine rich protein kinase C substrate	MARCKS	356	33.805	4.37354	9.83	2	2	6		2		2		2	0	0.000198354	0	0.000196194	0	0.000174948	8.3696e-05	0.000198354	8.3696e-05	0.000196194	8.3696e-05	0.000174948		1.24359	0.31451
F1PB66	F1PB66_CANLF	Tetraspanin	CD81	233	25.2378	5.10986	15.45	2	2	19			7	4	5	3	0	0	0.000697976	0.000392388	0.00041848	0.000262421	8.3696e-05	8.3696e-05	0.000697976	0.000392388	0.00041848	0.000262421		1.24027	0.310653
A0A8I3NTF0	A0A8I3NTF0_CANLF	Chromobox 3	CBX3	183	20.7984	5.32568	15.85	2	2	13		2	3	3	3	2	0	0.000198354	0.000299133	0.000294291	0.000251088	0.000174948	8.3696e-05	0.000198354	0.000299133	0.000294291	0.000251088	0.000174948		1.23942	0.30966
E2R095	E2R095_CANLF	5'-nucleotidase	NT5C3B	300	34.5594	5.93506	17.33	5	5	24	3	4	3	5	5	4	0.000320547	0.000396707	0.000299133	0.000490485	0.00041848	0.000349895	0.000320547	0.000396707	0.000299133	0.000490485	0.00041848	0.000349895		1.23856	0.308668
E2RKR4	E2RKR4_CANLF	Proteasome subunit alpha type	PSMA3	246	27.3688	7.37158	40.65	11	11	84	10	13	12	16	16	17	0.00106849	0.0012893	0.00119653	0.00156955	0.00133914	0.00148705	0.00106849	0.0012893	0.00119653	0.00156955	0.00133914	0.00148705		1.23673	0.306533
A0A5F4BWD6	A0A5F4BWD6_CANLF	T-complex protein 1 subunit delta	CCT4	509	54.7992	7.82568	37.52	15	15	137	15	21	21	24	29	27	0.00160274	0.00208271	0.00209393	0.00235433	0.00242718	0.00236179	0.00160274	0.00208271	0.00209393	0.00235433	0.00242718	0.00236179		1.236	0.305677
A0A8I3MR78	A0A8I3MR78_CANLF	Heat shock protein 90 alpha family class A member 1	HSP90AA1	106	12.4402	4.60205	38.68	4	7	99	11	13	17	14	22	22	0.00117534	0.0012893	0.00169508	0.00137336	0.00184131	0.00192442	0.00117534	0.0012893	0.00169508	0.00137336	0.00184131	0.00192442		1.23544	0.305026
F1Q0H3	F1Q0H3_CANLF	Ras-related protein Rab-1A	RAB1A	173	19.0065	7.73779	35.84	5	5	32		7	6	6	7	6	0	0.000694238	0.000598265	0.000588582	0.000585872	0.000524843	8.3696e-05	0.000694238	0.000598265	0.000588582	0.000585872	0.000524843		1.23478	0.304248
J9NT23	J9NT23_CANLF	Calcium-activated neutral proteinase small subunit	CAPNS1	271	28.4068	5.43994	16.61	4	4	34	4	7	3	4	10	6	0.000427396	0.000694238	0.000299133	0.000392388	0.00083696	0.000524843	0.000427396	0.000694238	0.000299133	0.000392388	0.00083696	0.000524843		1.23468	0.304136
F1Q406	F1Q406_CANLF	T-complex protein 1 subunit eta	CCT7	543	59.3829	7.15186	33.52	14	14	82	11	14	9	12	15	21	0.00117534	0.00138848	0.000897398	0.00117716	0.00125544	0.00183695	0.00117534	0.00138848	0.000897398	0.00117716	0.00125544	0.00183695		1.23354	0.302807
E2RLQ9	E2RLQ9_CANLF	15S Mg(2+)-ATPase p97 subunit	VCP	806	89.2467	5.26221	41.32	24	24	185	24	29	24	33	38	37	0.00256438	0.00287613	0.00239306	0.0032372	0.00318045	0.00323653	0.00256438	0.00287613	0.00239306	0.0032372	0.00318045	0.00323653		1.23241	0.301484
J9P5T5	J9P5T5_CANLF	Polypyrimidine tract-binding protein 1	PTBP1	531	57.1136	9.17334	13.94	6	6	39	8	4	4	5	9	9	0.000854792	0.000396707	0.000398843	0.000490485	0.000753264	0.000787264	0.000854792	0.000396707	0.000398843	0.000490485	0.000753264	0.000787264		1.23066	0.299433
J9NST7	J9NST7_CANLF	ATP-citrate synthase	ACLY	1091	119.579	7.73779	20.26	18	18	118	15	14	20	18	26	25	0.00160274	0.00138848	0.00199422	0.00176574	0.0021761	0.00218684	0.00160274	0.00138848	0.00199422	0.00176574	0.0021761	0.00218684		1.22932	0.29786
E2RPC6	E2RPC6_CANLF	Proteasome subunit beta	PSMB7	277	29.9932	7.6792	16.25	5	5	20		4	4	4	3	5	0	0.000396707	0.000398843	0.000392388	0.000251088	0.000437369	8.3696e-05	0.000396707	0.000398843	0.000392388	0.000251088	0.000437369		1.22928	0.297819
A0A5F4BPL4	A0A5F4BPL4_CANLF	Heterogeneous nuclear ribonucleoprotein U	HNRNPU	545	60.9315	9.26123	16.7	7	7	94	14	12	13	14	19	22	0.00149589	0.00119012	0.00129624	0.00137336	0.00159022	0.00192442	0.00149589	0.00119012	0.00129624	0.00137336	0.00159022	0.00192442		1.22745	0.295662
E2RGH5	E2RGH5_CANLF	Ubiquitin-activating enzyme E1	UBA1	1002	111.731	5.93506	22.75	16	16	150	19	22	22	25	30	32	0.00203013	0.00218189	0.00219364	0.00245242	0.00251088	0.00279916	0.00203013	0.00218189	0.00219364	0.00245242	0.00251088	0.00279916		1.21181	0.277167
F1PWB7	F1PWB7_CANLF	NCCRP1, F-box associated domain containing	NCCRP1	265	29.8691	5.51611	20	3	3	15	3		3		5	4	0.000320547	0	0.000299133	0	0.00041848	0.000349895	0.000320547	8.3696e-05	0.000299133	8.3696e-05	0.00041848	0.000349895		1.2114	0.276679
E2RM49	E2RM49_CANLF	RB binding protein 7, chromatin remodeling factor	RBBP7	425	47.8042	5.04639	23.06	8	8	59	7	8	10	13	10	11	0.000747943	0.000793415	0.000997108	0.00127526	0.00083696	0.000962211	0.000747943	0.000793415	0.000997108	0.00127526	0.00083696	0.000962211		1.21114	0.276363
A0A5F4D8M0	A0A5F4D8M0_CANLF	Serine/threonine-protein phosphatase	PPP1CB	296	33.7607	5.5542	11.82	4	4	63	9	8	9	4	19	14	0.000961641	0.000793415	0.000897398	0.000392388	0.00159022	0.00122463	0.000961641	0.000793415	0.000897398	0.000392388	0.00159022	0.00122463		1.20916	0.274007
E2R2V4	E2R2V4_CANLF	Thimet oligopeptidase 1	THOP1	687	78.2516	6.03662	17.32	10	10	47	5	8	7	10	5	12	0.000534245	0.000793415	0.000697976	0.000980969	0.00041848	0.00104969	0.000534245	0.000793415	0.000697976	0.000980969	0.00041848	0.00104969		1.20907	0.273897
E2RCP9	E2RCP9_CANLF	26S proteasome non-ATPase regulatory subunit 2	PSMD2	908	100.208	5.19873	25.33	16	16	86	12	12	12	13	21	16	0.00128219	0.00119012	0.00119653	0.00127526	0.00175762	0.00139958	0.00128219	0.00119012	0.00119653	0.00127526	0.00175762	0.00139958		1.20814	0.272782
A0A8I3N8E9	A0A8I3N8E9_CANLF	Heterogeneous nuclear ribonucleoprotein U like 2	HNRNPUL2	748	85.082	4.88135	9.36	7	7	31	3	6	4	4	8	6	0.000320547	0.000595061	0.000398843	0.000392388	0.000669568	0.000524843	0.000320547	0.000595061	0.000398843	0.000392388	0.000669568	0.000524843		1.20719	0.271658
E2R0I9	E2R0I9_CANLF	Glucose-6-phosphate 1-dehydrogenase	G6PD	624	70.3615	7.41553	28.37	15	15	80	8	13	13	17	14	15	0.000854792	0.0012893	0.00129624	0.00166765	0.00117174	0.00131211	0.000854792	0.0012893	0.00129624	0.00166765	0.00117174	0.00131211		1.20671	0.271084
A0A5F4CYS4	A0A5F4CYS4_CANLF	TIP41-like protein	TBX19	251	28.8885	5.49072	27.09	5	5	21	3	2	4		7	5	0.000320547	0.000198354	0.000398843	0	0.000585872	0.000437369	0.000320547	0.000198354	0.000398843	8.3696e-05	0.000585872	0.000437369		1.20615	0.270409
F1PXU1	F1PXU1_CANLF	Spectrin beta chain	SPTBN1	2351	272.632	5.63037	13.7	24	24	107	10	15	20	15	25	22	0.00106849	0.00148765	0.00199422	0.00147145	0.0020924	0.00192442	0.00106849	0.00148765	0.00199422	0.00147145	0.0020924	0.00192442		1.20612	0.270373
E2RAT6	E2RAT6_CANLF	Coatomer subunit epsilon	COPE	308	34.5072	5.05908	27.6	5	5	38	4	5	7	6	9	7	0.000427396	0.000495884	0.000697976	0.000588582	0.000753264	0.000612316	0.000427396	0.000495884	0.000697976	0.000588582	0.000753264	0.000612316		1.20534	0.269438
A0A5F4BQI1	A0A5F4BQI1_CANLF	Actin-related protein 2/3 complex subunit 4	ARPC4	168	19.6543	8.42627	27.98	5	5	31	5	4	4	5	7	6	0.000534245	0.000396707	0.000398843	0.000490485	0.000585872	0.000524843	0.000534245	0.000396707	0.000398843	0.000490485	0.000585872	0.000524843		1.20409	0.267948
F6Y6T8	F6Y6T8_CANLF	Polymeric immunoglobulin receptor	PIGR	748	81.6021	5.45264	42.78	22	22	465	65	68	64	98	88	82	0.00694519	0.00674402	0.00638149	0.0096135	0.00736525	0.00717285	0.00694519	0.00674402	0.00638149	0.0096135	0.00736525	0.00717285		1.20333	0.267027
J9NX28	J9NX28_CANLF	Small monomeric GTPase	RALA	206	23.525	7.10791	9.71	2	2	11			4		4	3	0	0	0.000398843	0	0.000334784	0.000262421	8.3696e-05	8.3696e-05	0.000398843	8.3696e-05	0.000334784	0.000262421		1.20251	0.266044
A0A5F4C4W3	A0A5F4C4W3_CANLF	2-phospho-D-glycerate hydro-lyase	LOC476315	378	41.2291	6.99072	29.89	10	10	217	27	30	35	41	45	39	0.00288492	0.0029753	0.00348988	0.00402197	0.00376632	0.00341148	0.00288492	0.0029753	0.00348988	0.00402197	0.00376632	0.00341148		1.19782	0.260414
E2RSL5	E2RSL5_CANLF	SUMO1 activating enzyme subunit 1	SAE1	346	38.3015	5.36377	22.54	7	7	19	2	3	3	2	4	5	0.000213698	0.00029753	0.000299133	0.000196194	0.000334784	0.000437369	0.000213698	0.00029753	0.000299133	0.000196194	0.000334784	0.000437369		1.19496	0.256959
A0A5F4BP76	A0A5F4BP76_CANLF	Aldehyde dehydrogenase 9 family member A1	ALDH9A1	468	51.3459	7.12256	10.04	4	4	15		4	2	3	3	3	0	0.000396707	0.000199422	0.000294291	0.000251088	0.000262421	8.3696e-05	0.000396707	0.000199422	0.000294291	0.000251088	0.000262421		1.18825	0.248835
E2RAF1	E2RAF1_CANLF	Creatine kinase	CKMT1A	417	47.0462	8.33838	11.27	3	3	15		3	3	3	3	3	0	0.00029753	0.000299133	0.000294291	0.000251088	0.000262421	8.3696e-05	0.00029753	0.000299133	0.000294291	0.000251088	0.000262421		1.18731	0.247702
E2RE36	E2RE36_CANLF	Heterogeneous nuclear ribonucleoprotein R	HNRNPR	633	70.8993	8.1333	17.22	9	10	84	8	13	15	17	18	13	0.000854792	0.0012893	0.00149566	0.00166765	0.00150653	0.00113716	0.000854792	0.0012893	0.00149566	0.00166765	0.00150653	0.00113716		1.18451	0.244294
E2RB79	E2RB79_CANLF	T-complex protein 1 subunit gamma	CCT3	545	60.5894	6.85889	11.19	6	6	61	7	9	10	10	12	13	0.000747943	0.000892591	0.000997108	0.000980969	0.00100435	0.00113716	0.000747943	0.000892591	0.000997108	0.000980969	0.00100435	0.00113716		1.18381	0.243443
E2QXY7	E2QXY7_CANLF	Actin related protein 2	ACTR2	394	44.7322	6.7417	20.3	6	6	42	4	7	7	8	9	7	0.000427396	0.000694238	0.000697976	0.000784775	0.000753264	0.000612316	0.000427396	0.000694238	0.000697976	0.000784775	0.000753264	0.000612316		1.18177	0.240946
F1PIC7	F1PIC7_CANLF	78 kDa glucose-regulated protein	HSPA5	654	72.2385	5.16064	44.19	22	24	222	28	37	30	42	41	44	0.00299177	0.00366954	0.00299133	0.00412007	0.00343154	0.00384885	0.00299177	0.00366954	0.00299133	0.00412007	0.00343154	0.00384885		1.18107	0.240096
F1P8N6	F1P8N6_CANLF	Endoplasmin	HSP90B1	803	92.3273	4.88135	25.03	15	17	129	18	17	20	21	28	25	0.00192328	0.00168601	0.00199422	0.00206004	0.00234349	0.00218684	0.00192328	0.00168601	0.00199422	0.00206004	0.00234349	0.00218684		1.17612	0.234029
E2R5M5	E2R5M5_CANLF	Nascent polypeptide associated complex subunit alpha 2	NACA	215	23.3697	4.56396	32.56	5	5	108	17	14	15	18	23	21	0.00181643	0.00138848	0.00149566	0.00176574	0.00192501	0.00183695	0.00181643	0.00138848	0.00149566	0.00176574	0.00192501	0.00183695		1.17596	0.233844
E2R0G3	E2R0G3_CANLF	U2 snRNP auxiliary factor large subunit	U2AF2	475	53.4672	9.08545	11.79	4	4	14	3		3	4		4	0.000320547	0	0.000299133	0.000392388	0	0.000349895	0.000320547	8.3696e-05	0.000299133	0.000392388	8.3696e-05	0.000349895		1.17431	0.231809
F1PGZ1	F1PGZ1_CANLF	Beta-1,4-galactosyltransferase 1	B4GALT1	399	44.2235	8.54346	5.51	2	2	30	2	7	4	6	5	6	0.000213698	0.000694238	0.000398843	0.000588582	0.00041848	0.000524843	0.000213698	0.000694238	0.000398843	0.000588582	0.00041848	0.000524843		1.17227	0.229311
F1PHY1	F1PHY1_CANLF	Collagen alpha-2(I) chain	COL1A2	1366	129.366	9.12939	3.66	5	5	33	7	4	3	5	6	8	0.000747943	0.000396707	0.000299133	0.000490485	0.000502176	0.00069979	0.000747943	0.000396707	0.000299133	0.000490485	0.000502176	0.00069979		1.17223	0.22926
E2R1J6	E2R1J6_CANLF	Eukaryotic translation initiation factor 3 subunit E	EIF3E	445	52.1874	6.03662	23.82	10	10	63	9	11	7	12	15	9	0.000961641	0.00109095	0.000697976	0.00117716	0.00125544	0.000787264	0.000961641	0.00109095	0.000697976	0.00117716	0.00125544	0.000787264		1.17062	0.227275
E2QWF5	E2QWF5_CANLF	Peptidylprolyl isomerase	FKBP4	459	51.4859	5.56689	45.32	19	19	186	20	30	30	34	40	32	0.00213698	0.0029753	0.00299133	0.0033353	0.00334784	0.00279916	0.00213698	0.0029753	0.00299133	0.0033353	0.00334784	0.00279916		1.17013	0.226672
A0A5F4CLT5	A0A5F4CLT5_CANLF	NSF attachment protein alpha	NAPA	256	29.1023	5.14795	24.61	5	5	42	7	5	6	8	8	8	0.000747943	0.000495884	0.000598265	0.000784775	0.000669568	0.00069979	0.000747943	0.000495884	0.000598265	0.000784775	0.000669568	0.00069979		1.16939	0.225762
E2R9G7	E2R9G7_CANLF	60S ribosomal protein L11	RPL11	178	20.2396	9.59814	12.92	2	2	6		2			2	2	0	0.000198354	0	0	0.000167392	0.000174948	8.3696e-05	0.000198354	8.3696e-05	8.3696e-05	0.000167392	0.000174948		1.16484	0.220133
A0A8I3ML75	A0A8I3ML75_CANLF	IF rod domain-containing protein	-	439	48.9103	6.55127	3.64	3	3	65	7	11	10	10	12	15	0.000747943	0.00109095	0.000997108	0.000980969	0.00100435	0.00131211	0.000747943	0.00109095	0.000997108	0.000980969	0.00100435	0.00131211		1.16271	0.217485
Q95MP7	FRIH_CANLF	Ferritin heavy chain	FTH1	183	21.2944	5.88428	30.6	5	5	56	9	9	6	9	12	11	0.000961641	0.000892591	0.000598265	0.000882872	0.00100435	0.000962211	0.000961641	0.000892591	0.000598265	0.000882872	0.00100435	0.000962211		1.16185	0.216424
J9P373	J9P373_CANLF	Protein Hikeshi	HIKESHI	197	21.5957	5.45264	19.29	3	3	6			2		2	2	0	0	0.000199422	0	0.000167392	0.000174948	8.3696e-05	8.3696e-05	0.000199422	8.3696e-05	0.000167392	0.000174948		1.16145	0.215926
E2RNT3	E2RNT3_CANLF	DEAH box protein 9	DHX9	1276	141.173	6.84424	13.56	14	14	91	17	12	10	16	19	17	0.00181643	0.00119012	0.000997108	0.00156955	0.00159022	0.00148705	0.00181643	0.00119012	0.000997108	0.00156955	0.00159022	0.00148705		1.16064	0.214926
E2RT39	E2RT39_CANLF	Maltase-glucoamylase 2 (putative)	MGAM2	2328	259.835	5.66846	3.44	6	6	23	4	4	2	6	4	3	0.000427396	0.000396707	0.000199422	0.000588582	0.000334784	0.000262421	0.000427396	0.000396707	0.000199422	0.000588582	0.000334784	0.000262421		1.15853	0.212298
E2R210	E2R210_CANLF	Pyridoxal phosphate homeostasis protein	PLPBP	275	30.4096	8.1626	22.55	5	5	30	3	6	4	5	5	7	0.000320547	0.000595061	0.000398843	0.000490485	0.00041848	0.000612316	0.000320547	0.000595061	0.000398843	0.000490485	0.00041848	0.000612316		1.15735	0.210826
F1P6P2	F1P6P2_CANLF	Transgelin	TAGLN2	304	33.3608	8.90967	30.26	8	8	65	9	8	11	11	15	11	0.000961641	0.000793415	0.00109682	0.00107907	0.00125544	0.000962211	0.000961641	0.000793415	0.00109682	0.00107907	0.00125544	0.000962211		1.15598	0.20912
F1PAG6	F1PAG6_CANLF	Arp2/3 complex 34 kDa subunit	ARPC2	275	31.558	8.00146	24	9	9	60	11	9	6	13	10	11	0.00117534	0.000892591	0.000598265	0.00127526	0.00083696	0.000962211	0.00117534	0.000892591	0.000598265	0.00127526	0.00083696	0.000962211		1.15312	0.205537
E2RJE9	E2RJE9_CANLF	CWF19 like 1, cell cycle control	CWF19L1	537	60.7149	7.75244	8.57	4	4	15	3	3		3	3	3	0.000320547	0.00029753	0	0.000294291	0.000251088	0.000262421	0.000320547	0.00029753	8.3696e-05	0.000294291	0.000251088	0.000262421		1.15108	0.202993
A0A5F4CEM3	A0A5F4CEM3_CANLF	Basic leucine zipper and W2 domains 2	BZW2	475	54.6814	8.83643	33.05	12	14	67	11	7	11	12	10	16	0.00117534	0.000694238	0.00109682	0.00117716	0.00083696	0.00139958	0.00117534	0.000694238	0.00109682	0.00117716	0.00083696	0.00139958		1.15079	0.202626
E2QXS7	E2QXS7_CANLF	Adenosylhomocysteinase	AHCY	425	46.7861	7.03467	31.29	15	15	141	22	19	20	24	28	28	0.00235068	0.00188436	0.00199422	0.00235433	0.00234349	0.00244927	0.00235068	0.00188436	0.00199422	0.00235433	0.00234349	0.00244927		1.14734	0.198294
A0A5F4C1T7	A0A5F4C1T7_CANLF	Eukaryotic translation initiation factor 3 subunit K	EIF3K	192	22.081	4.94482	15.1	3	3	7	3			4			0.000320547	0	0	0.000392388	0	0	0.000320547	8.3696e-05	8.3696e-05	0.000392388	8.3696e-05	8.3696e-05		1.14723	0.198158
A0A5F4CM27	A0A5F4CM27_CANLF	Pyruvate kinase	PARP6	543	59.2807	7.6499	44.75	18	18	254	34	41	35	38	52	54	0.00363287	0.00406625	0.00348988	0.00372768	0.00435219	0.00472358	0.00363287	0.00406625	0.00348988	0.00372768	0.00435219	0.00472358		1.14429	0.194453
F1Q0L5	F1Q0L5_CANLF	Sm protein F	AMDHD1	86	9.71878	4.66553	24.42	2	2	17		3	4	3	4	3	0	0.00029753	0.000398843	0.000294291	0.000334784	0.000262421	8.3696e-05	0.00029753	0.000398843	0.000294291	0.000334784	0.000262421		1.14284	0.192625
F1PUX4	F1PUX4_CANLF	60S acidic ribosomal protein P0	RPLP0	317	34.2658	5.97314	41.32	10	10	202	27	31	30	37	39	38	0.00288492	0.00307448	0.00299133	0.00362959	0.00326414	0.003324	0.00288492	0.00307448	0.00299133	0.00362959	0.00326414	0.003324		1.14155	0.190998
F1PUN9	F1PUN9_CANLF	N-acetylneuraminate synthase	NANS	258	29.5985	4.05615	10.47	2	3	6			2		3		0	0	0.000199422	0	0.000251088	0	8.3696e-05	8.3696e-05	0.000199422	8.3696e-05	0.000251088	8.3696e-05		1.14085	0.190111
E2QUR2	E2QUR2_CANLF	Glutamyl-tRNA synthetase	EPRS1	1509	169.752	7.54736	7.29	8	8	41	4	7	7	8	6	9	0.000427396	0.000694238	0.000697976	0.000784775	0.000502176	0.000787264	0.000427396	0.000694238	0.000697976	0.000784775	0.000502176	0.000787264		1.13992	0.188937
E2R0N3	E2R0N3_CANLF	Annexin	ANXA3	323	36.1965	6.55127	34.98	9	9	39	5	6	6	7	8	7	0.000534245	0.000595061	0.000598265	0.000686678	0.000669568	0.000612316	0.000534245	0.000595061	0.000598265	0.000686678	0.000669568	0.000612316		1.1395	0.188398
E2RPY9	E2RPY9_CANLF	Proteasome activator subunit 3	PSME3	254	29.4876	5.94775	36.22	8	8	117	17	17	17	20	20	26	0.00181643	0.00168601	0.00169508	0.00196194	0.00167392	0.00227432	0.00181643	0.00168601	0.00169508	0.00196194	0.00167392	0.00227432		1.13711	0.185377
A0A0A0RBT6	A0A0A0RBT6_CANLF	Transferrin receptor protein 1	TFRC	770	86.5324	6.30322	30.52	19	19	183	22	30	28	33	35	35	0.00235068	0.0029753	0.0027919	0.0032372	0.00292936	0.00306158	0.00235068	0.0029753	0.0027919	0.0032372	0.00292936	0.00306158		1.13677	0.184936
A0A5F4CNE9	A0A5F4CNE9_CANLF	IF rod domain-containing protein	KRT86	461	50.946	5.78271	7.38	4	5	76	9	12	12	10	18	15	0.000961641	0.00119012	0.00119653	0.000980969	0.00150653	0.00131211	0.000961641	0.00119012	0.00119653	0.000980969	0.00150653	0.00131211		1.13479	0.182423
F1PC59	F1PC59_CANLF	Peroxiredoxin-6	PRDX6	223	24.884	6.01123	50.22	12	12	135	23	18	18	27	23	26	0.00245753	0.00178518	0.0017948	0.00264862	0.00192501	0.00227432	0.00245753	0.00178518	0.0017948	0.00264862	0.00192501	0.00227432		1.13423	0.181718
A0A5F4DEW6	A0A5F4DEW6_CANLF	Protein disulfide-isomerase A6	PDIA6	437	47.8681	5.04639	23.8	7	7	92	10	13	17	12	23	17	0.00106849	0.0012893	0.00169508	0.00117716	0.00192501	0.00148705	0.00106849	0.0012893	0.00169508	0.00117716	0.00192501	0.00148705		1.13234	0.179306
E2RC92	E2RC92_CANLF	Prefoldin subunit 5	PFDN5	154	17.383	6.53662	19.48	2	2	5	2					3	0.000213698	0	0	0	0	0.000262421	0.000213698	8.3696e-05	8.3696e-05	8.3696e-05	8.3696e-05	0.000262421		1.12785	0.173578
A0A5F4D836	A0A5F4D836_CANLF	Proteasome 26S subunit, non-ATPase 12	PSMD12	430	49.8049	6.37939	21.4	8	8	43	5	6	8	9	7	8	0.000534245	0.000595061	0.000797687	0.000882872	0.000585872	0.00069979	0.000534245	0.000595061	0.000797687	0.000882872	0.000585872	0.00069979		1.12535	0.170369
A0A5F4CS96	A0A5F4CS96_CANLF	Tubulin alpha chain	TUBA1B	416	46.2838	5.08447	41.83	15	15	654	97	101	89	118	130	119	0.0103644	0.0100169	0.00887426	0.0115754	0.0108805	0.0104094	0.0103644	0.0100169	0.00887426	0.0115754	0.0108805	0.0104094		1.12339	0.167858
F1PL97	F1PL97_CANLF	Protein disulfide-isomerase	P4HB	510	57.381	4.95752	26.67	9	9	52	8	9	6	12	8	9	0.000854792	0.000892591	0.000598265	0.00117716	0.000669568	0.000787264	0.000854792	0.000892591	0.000598265	0.00117716	0.000669568	0.000787264		1.12293	0.167266
J9P8S3	J9P8S3_CANLF	S100 calcium binding protein A8	S100A8	168	19.2169	5.63037	16.07	3	3	25	3	4	4	4	4	6	0.000320547	0.000396707	0.000398843	0.000392388	0.000334784	0.000524843	0.000320547	0.000396707	0.000398843	0.000392388	0.000334784	0.000524843		1.12178	0.165788
E2RH47	RS3_CANLF	40S ribosomal protein S3	RPS3	243	26.6574	9.65674	30.04	6	6	70	9	12	10	14	12	13	0.000961641	0.00119012	0.000997108	0.00137336	0.00100435	0.00113716	0.000961641	0.00119012	0.000997108	0.00137336	0.00100435	0.00113716		1.11623	0.158636
F1P7M0	F1P7M0_CANLF	Aminopeptidase	NPEPPS	860	96.919	5.52881	15.12	11	11	73	11	10	11	11	16	14	0.00117534	0.000991768	0.00109682	0.00107907	0.00133914	0.00122463	0.00117534	0.000991768	0.00109682	0.00107907	0.00133914	0.00122463		1.11609	0.158453
F1PYG8	F1PYG8_CANLF	Malate dehydrogenase	MDH2	338	35.4267	8.54346	37.28	10	10	93	13	13	15	16	17	19	0.00138904	0.0012893	0.00149566	0.00156955	0.00142283	0.001662	0.00138904	0.0012893	0.00149566	0.00156955	0.00142283	0.001662		1.11509	0.15716
A0A5F4CT62	A0A5F4CT62_CANLF	14-3-3 protein theta	YWHAQ	245	27.7468	4.77979	57.96	11	17	242	32	36	39	46	47	42	0.00341917	0.00357037	0.00388872	0.00451246	0.00393371	0.0036739	0.00341917	0.00357037	0.00388872	0.00451246	0.00393371	0.0036739		1.11416	0.15595
A0A5F4BWZ6	A0A5F4BWZ6_CANLF	Moesin	MSN	545	63.9988	6.02393	27.71	8	16	104	14	14	18	19	20	19	0.00149589	0.00138848	0.0017948	0.00186384	0.00167392	0.001662	0.00149589	0.00138848	0.0017948	0.00186384	0.00167392	0.001662		1.11126	0.152197
F1P895	F1P895_CANLF	RNA helicase	EIF4A1	400	45.5323	5.57959	48	17	18	353	51	55	50	61	67	69	0.0054493	0.00545473	0.00498554	0.00598391	0.00560763	0.00603569	0.0054493	0.00545473	0.00498554	0.00598391	0.00560763	0.00603569		1.10936	0.149726
A0A5F4CZ62	A0A5F4CZ62_CANLF	Dynein cytoplasmic 1 heavy chain 1	DYNC1H1	4329	496.81	6.63916	2.33	9	9	38	4	4	9	9	7	5	0.000427396	0.000396707	0.000897398	0.000882872	0.000585872	0.000437369	0.000427396	0.000396707	0.000897398	0.000882872	0.000585872	0.000437369		1.10724	0.146967
E2QXD6	E2QXD6_CANLF	Glyoxalase domain-containing protein 4	GLOD4	298	33.4537	5.47803	30.87	8	8	57	10	9	6	8	14	10	0.00106849	0.000892591	0.000598265	0.000784775	0.00117174	0.000874738	0.00106849	0.000892591	0.000598265	0.000784775	0.00117174	0.000874738		1.10624	0.145667
F1PKW7	F1PKW7_CANLF	Tyrosine 3-monooxygenase/tryptophan 5-monooxygenase activation protein beta	YWHAB	246	28.0348	4.83057	46.75	7	13	259	37	37	41	50	50	44	0.00395341	0.00366954	0.00408814	0.00490485	0.0041848	0.00384885	0.00395341	0.00366954	0.00408814	0.00490485	0.0041848	0.00384885		1.10481	0.143793
A0A5F4CTJ6	A0A5F4CTJ6_CANLF	Apoptosis inducing factor mitochondria associated 1	AIFM1	609	66.2136	8.98291	6.73	3	3	11		2	3	3		3	0	0.000198354	0.000299133	0.000294291	0	0.000262421	8.3696e-05	0.000198354	0.000299133	0.000294291	8.3696e-05	0.000262421		1.10191	0.140001
A0A5F4C7P9	A0A5F4C7P9_CANLF	Beta-2-microglobulin	B2M	107	12.2533	6.15088	24.3	4	4	38	6	7	4	9	6	6	0.000641094	0.000694238	0.000398843	0.000882872	0.000502176	0.000524843	0.000641094	0.000694238	0.000398843	0.000882872	0.000502176	0.000524843		1.10133	0.13924
A0A5F4D7W9	A0A5F4D7W9_CANLF	Myosin-9	MYH9	1835	212.062	5.5415	5.67	8	8	16		4	3		4	5	0	0.000396707	0.000299133	0	0.000334784	0.000437369	8.3696e-05	0.000396707	0.000299133	8.3696e-05	0.000334784	0.000437369		1.0979	0.134741
A0A8I3PGW6	A0A8I3PGW6_CANLF	Thioredoxin	TXN	106	11.9549	5.21143	31.13	5	5	38	4	6	7	7	6	8	0.000427396	0.000595061	0.000697976	0.000686678	0.000502176	0.00069979	0.000427396	0.000595061	0.000697976	0.000686678	0.000502176	0.00069979		1.09777	0.13458
J9NRN0	J9NRN0_CANLF	CCT-theta	CCT8	709	77.7558	8.01611	25.39	17	17	186	29	33	21	37	32	34	0.00309862	0.00327284	0.00209393	0.00362959	0.00267827	0.00297411	0.00309862	0.00327284	0.00209393	0.00362959	0.00267827	0.00297411		1.09646	0.132855
F1P6A2	F1P6A2_CANLF	92 kDa gelatinase	MMP9	704	78.1621	5.63037	17.47	9	9	45	6	7	7	7	9	9	0.000641094	0.000694238	0.000697976	0.000686678	0.000753264	0.000787264	0.000641094	0.000694238	0.000697976	0.000686678	0.000753264	0.000787264		1.09536	0.131407
E2RA30	E2RA30_CANLF	Queuosine salvage protein	C1H9orf64	341	38.7666	6.15088	12.02	4	4	8			3		3	2	0	0	0.000299133	0	0.000251088	0.000174948	8.3696e-05	8.3696e-05	0.000299133	8.3696e-05	0.000251088	0.000174948		1.09261	0.127785
A0A5F4D2T1	A0A5F4D2T1_CANLF	Actin-related protein 2/3 complex subunit	ARPC1B	386	42.7913	8.35303	8.03	2	2	14	3		3		4	4	0.000320547	0	0.000299133	0	0.000334784	0.000349895	0.000320547	8.3696e-05	0.000299133	8.3696e-05	0.000334784	0.000349895		1.09241	0.127516
L7N0D6	L7N0D6_CANLF	Deleted in malignant brain tumors 1 protein	DMBT1	1587	172.734	5.42725	5.8	4	4	27	4	4	4	4	5	6	0.000427396	0.000396707	0.000398843	0.000392388	0.00041848	0.000524843	0.000427396	0.000396707	0.000398843	0.000392388	0.00041848	0.000524843		1.09221	0.127246
E2QX17	E2QX17_CANLF	Proteasome subunit beta	PSMB3	205	22.9635	6.55127	19.51	4	4	36	6	4	6	6	7	7	0.000641094	0.000396707	0.000598265	0.000588582	0.000585872	0.000612316	0.000641094	0.000396707	0.000598265	0.000588582	0.000585872	0.000612316		1.09211	0.127123
E2RS80	E2RS80_CANLF	C3/C5 convertase	CFB	789	87.864	7.84033	20.66	15	15	164	25	25	23	27	34	30	0.00267123	0.00247942	0.00229335	0.00264862	0.00284566	0.00262421	0.00267123	0.00247942	0.00229335	0.00264862	0.00284566	0.00262421		1.09061	0.125135
A0A5F4DDK9	A0A5F4DDK9_CANLF	Purine nucleoside phosphorylase	PNP	288	32.2381	6.87354	62.15	14	14	137	23	19	19	24	29	23	0.00245753	0.00188436	0.00189451	0.00235433	0.00242718	0.0020119	0.00245753	0.00188436	0.00189451	0.00235433	0.00242718	0.0020119		1.08932	0.123423
A0A5F4CCI8	A0A5F4CCI8_CANLF	Protein-tyrosine-phosphatase	PTPRZ1	1721	188.179	5.16064	11.85	16	16	94	12	15	15	15	17	20	0.00128219	0.00148765	0.00149566	0.00147145	0.00142283	0.00174948	0.00128219	0.00148765	0.00149566	0.00147145	0.00142283	0.00174948		1.08868	0.122578
E2R002	E2R002_CANLF	15-oxoprostaglandin 13-reductase	PTGR1	329	35.7084	8.32373	33.74	10	10	110	14	19	16	16	24	21	0.00149589	0.00188436	0.00159537	0.00156955	0.0020087	0.00183695	0.00149589	0.00188436	0.00159537	0.00156955	0.0020087	0.00183695		1.08835	0.12214
F1PBL1	F1PBL1_CANLF	14_3_3 domain-containing protein	YWHAZ	236	26.9496	5.14795	50.85	11	15	210	30	31	33	40	42	34	0.00320547	0.00307448	0.00329046	0.00392388	0.00351523	0.00297411	0.00320547	0.00307448	0.00329046	0.00392388	0.00351523	0.00297411		1.08806	0.121763
Q9TT82	Q9TT82_CANLF	Matrix metalloproteinase-13	MMP13	452	51.6523	5.17334	8.63	3	3	29	3	6	4	5	7	4	0.000320547	0.000595061	0.000398843	0.000490485	0.000585872	0.000349895	0.000320547	0.000595061	0.000398843	0.000490485	0.000585872	0.000349895		1.08505	0.117768
P62999	RAC1_CANLF	Ras-related C3 botulinum toxin substrate 1	RAC1	192	21.4362	8.49951	22.92	4	5	51	7	10	6	11	8	9	0.000747943	0.000991768	0.000598265	0.00107907	0.000669568	0.000787264	0.000747943	0.000991768	0.000598265	0.00107907	0.000669568	0.000787264		1.08466	0.117236
A0A5F4DCL1	A0A5F4DCL1_CANLF	Amyloid beta precursor like protein 2	APLP2	707	80.3323	4.76709	12.87	6	7	49	5	7	10	8	9	10	0.000534245	0.000694238	0.000997108	0.000784775	0.000753264	0.000874738	0.000534245	0.000694238	0.000997108	0.000784775	0.000753264	0.000874738		1.08411	0.116506
F1P969	F1P969_CANLF	Eukaryotic translation initiation factor 3 subunit B	EIF3B	813	91.9496	5.09717	20.66	13	13	81	10	12	14	8	16	21	0.00106849	0.00119012	0.00139595	0.000784775	0.00133914	0.00183695	0.00106849	0.00119012	0.00139595	0.000784775	0.00133914	0.00183695		1.08381	0.116115
L7N095	L7N095_CANLF	Keratin 75	KRT75	565	60.1941	7.95752	30.27	11	20	480	64	74	77	80	94	91	0.00683834	0.00733909	0.00767773	0.00784775	0.00786743	0.00796011	0.00683834	0.00733909	0.00767773	0.00784775	0.00786743	0.00796011		1.08328	0.115408
E2R0T6	E2R0T6_CANLF	Heat shock protein family A (Hsp70) member 8	HSPA8	646	70.8542	5.51611	53.25	26	30	492	72	72	77	95	91	85	0.00769313	0.00714073	0.00767773	0.00931921	0.00761634	0.00743527	0.00769313	0.00714073	0.00767773	0.00931921	0.00761634	0.00743527		1.08259	0.114486
E2RIW7	E2RIW7_CANLF	Small nuclear ribonucleoprotein Sm D1	SNRPD1	119	13.2734	11.561	20.17	2	2	7		3			4		0	0.00029753	0	0	0.000334784	0	8.3696e-05	0.00029753	8.3696e-05	8.3696e-05	0.000334784	8.3696e-05		1.08013	0.111203
F6XIK8	F6XIK8_CANLF	Synaptotagmin binding cytoplasmic RNA interacting protein	SYNCRIP	562	62.6173	7.56201	23.49	11	12	138	16	20	26	23	28	25	0.00170958	0.00198354	0.00259248	0.00225623	0.00234349	0.00218684	0.00170958	0.00198354	0.00259248	0.00225623	0.00234349	0.00218684		1.0797	0.11063
F1PGP3	F1PGP3_CANLF	Protein FAM3C	FAM3C	227	24.7226	8.29443	20.7	4	4	19	4	4		3	4	4	0.000427396	0.000396707	0	0.000294291	0.000334784	0.000349895	0.000427396	0.000396707	8.3696e-05	0.000294291	0.000334784	0.000349895		1.0784	0.108891
A0A5F4DBH8	A0A5F4DBH8_CANLF	Periostin	POSTN	794	88.3965	6.97607	7.43	4	4	12		2	3	2	2	3	0	0.000198354	0.000299133	0.000196194	0.000167392	0.000262421	8.3696e-05	0.000198354	0.000299133	0.000196194	0.000167392	0.000262421		1.07713	0.107189
A0A5F4DD51	A0A5F4DD51_CANLF	Heterogeneous nuclear ribonucleoproteins A2/B1	HNRNPA2B1	301	32.4675	8.71924	38.21	11	12	89	11	15	14	15	20	14	0.00117534	0.00148765	0.00139595	0.00147145	0.00167392	0.00122463	0.00117534	0.00148765	0.00139595	0.00147145	0.00167392	0.00122463		1.07664	0.106531
A0A8I3QBE3	A0A8I3QBE3_CANLF	ATPase H+ transporting V1 subunit E1	ATP6V1E1	226	26.1568	8.42627	24.34	5	5	7			3		4		0	0	0.000299133	0	0.000334784	0	8.3696e-05	8.3696e-05	0.000299133	8.3696e-05	0.000334784	8.3696e-05		1.07642	0.10624
A0A5F4C3X9	A0A5F4C3X9_CANLF	Actinin alpha 4	ACTN4	1163	131.646	6.37939	33.88	8	30	223	28	37	35	32	48	43	0.00299177	0.00366954	0.00348988	0.0031391	0.00401741	0.00376137	0.00299177	0.00366954	0.00348988	0.0031391	0.00401741	0.00376137		1.07553	0.105043
A0A5F4CSK0	A0A5F4CSK0_CANLF	Tropomyosin 3	TPM3	227	26.4044	4.77979	54.63	10	15	116	16	18	18	16	22	26	0.00170958	0.00178518	0.0017948	0.00156955	0.00184131	0.00227432	0.00170958	0.00178518	0.0017948	0.00156955	0.00184131	0.00227432		1.07479	0.104058
A0A5S6DAH6	A0A5S6DAH6_CANLF	Cadherin-1	CDH1	837	92.2696	4.81787	17.08	10	10	73	13	11	9	16	12	12	0.00138904	0.00109095	0.000897398	0.00156955	0.00100435	0.00104969	0.00138904	0.00109095	0.000897398	0.00156955	0.00100435	0.00104969		1.0729	0.101514
A0A8I3Q0N2	A0A8I3Q0N2_CANLF	D-dopachrome decarboxylase	DDT	118	12.8078	6.06201	41.53	6	6	60	9	8	10	10	12	11	0.000961641	0.000793415	0.000997108	0.000980969	0.00100435	0.000962211	0.000961641	0.000793415	0.000997108	0.000980969	0.00100435	0.000962211		1.07099	0.0989413
Q50KA9	NDKA_CANLF	Nucleoside diphosphate kinase A	NME1	152	17.1688	6.01123	80.26	9	11	138	24	20	18	22	26	28	0.00256438	0.00198354	0.0017948	0.00215813	0.0021761	0.00244927	0.00256438	0.00198354	0.0017948	0.00215813	0.0021761	0.00244927		1.06949	0.0969295
A0A5F4D6S6	A0A5F4D6S6_CANLF	Vacuolar protein sorting-associated protein 29	VPS29	182	20.4827	6.78564	17.03	3	3	13		3	3	4	3		0	0.00029753	0.000299133	0.000392388	0.000251088	0	8.3696e-05	0.00029753	0.000299133	0.000392388	0.000251088	8.3696e-05		1.06881	0.0959999
F1Q1V0	F1Q1V0_CANLF	Chromosome segregation 1-like protein	CSE1L	973	110.491	5.70654	27.65	22	22	115	16	17	19	21	22	20	0.00170958	0.00168601	0.00189451	0.00206004	0.00184131	0.00174948	0.00170958	0.00168601	0.00189451	0.00206004	0.00184131	0.00174948		1.06819	0.0951669
F1PHQ1	F1PHQ1_CANLF	Serpin family A member 9	SERPINA9	418	46.9126	9.53955	13.4	5	5	24	3	5	3	6	3	4	0.000320547	0.000495884	0.000299133	0.000588582	0.000251088	0.000349895	0.000320547	0.000495884	0.000299133	0.000588582	0.000251088	0.000349895		1.06633	0.0926607
F1PEK5	F1PEK5_CANLF	Septin	SEPTIN2	361	41.5233	6.65381	34.63	9	9	49	8	9	5	7	12	8	0.000854792	0.000892591	0.000498554	0.000686678	0.00100435	0.00069979	0.000854792	0.000892591	0.000498554	0.000686678	0.00100435	0.00069979		1.06451	0.0901879
A0A5F4CBF2	A0A5F4CBF2_CANLF	Tropomyosin 4	TPM4	248	28.5045	4.69092	25.4	2	7	48			7		9		0	0	0.000697976	0	0.000753264	0	8.3696e-05	8.3696e-05	0.000697976	8.3696e-05	0.000753264	8.3696e-05		1.06389	0.0893489
J9NSI1	J9NSI1_CANLF	Keratin 75	KRT75	553	59.4086	7.57666	15.01	2	10	373	54	56	59	64	71	69	0.00576985	0.0055539	0.00588294	0.0062782	0.00594242	0.00603569	0.00576985	0.0055539	0.00588294	0.0062782	0.00594242	0.00603569		1.061	0.0854256
A0A5F4C4K3	A0A5F4C4K3_CANLF	Fibulin-1	FBLN1	671	73.8595	5.09717	9.39	7	7	113	16	17	18	16	26	20	0.00170958	0.00168601	0.0017948	0.00156955	0.0021761	0.00174948	0.00170958	0.00168601	0.0017948	0.00156955	0.0021761	0.00174948		1.05871	0.0823099
E2RD79	E2RD79_CANLF	DNA helicase	MCM6	821	92.9724	5.38916	7.06	5	5	20	4	2	3	3	4	4	0.000427396	0.000198354	0.000299133	0.000294291	0.000334784	0.000349895	0.000427396	0.000198354	0.000299133	0.000294291	0.000334784	0.000349895		1.05848	0.0819947
A0A8C0TMF2	A0A8C0TMF2_CANLF	Transferrin	TF	674	74.413	8.26514	8.16	3	5	244	36	37	38	43	42	48	0.00384656	0.00366954	0.00378901	0.00421817	0.00351523	0.00419874	0.00384656	0.00366954	0.00378901	0.00421817	0.00351523	0.00419874		1.05546	0.0778766
J9P2P6	J9P2P6_CANLF	Spermidine synthase	SRM	351	38.394	6.69775	19.66	6	6	31	4	5	5	4	8	5	0.000427396	0.000495884	0.000498554	0.000392388	0.000669568	0.000437369	0.000427396	0.000495884	0.000498554	0.000392388	0.000669568	0.000437369		1.0545	0.0765593
J9P6R1	J9P6R1_CANLF	Proteasome 26S subunit, non-ATPase 7	PSMD7	324	36.9745	6.771	13.58	5	5	46	5	7	9	8	8	9	0.000534245	0.000694238	0.000897398	0.000784775	0.000669568	0.000787264	0.000534245	0.000694238	0.000897398	0.000784775	0.000669568	0.000787264		1.05444	0.0764731
F1PQN5	F1PQN5_CANLF	Cofilin, non-muscle isoform	CFL1	166	18.4907	8.08936	68.67	7	9	103	15	17	15	18	19	19	0.00160274	0.00168601	0.00149566	0.00176574	0.00159022	0.001662	0.00160274	0.00168601	0.00149566	0.00176574	0.00159022	0.001662		1.04882	0.0687647
A0A5F4DB28	A0A5F4DB28_CANLF	Hexokinase	HK1	916	102.136	6.7417	12.23	9	9	33	3	7	5	4	8	6	0.000320547	0.000694238	0.000498554	0.000392388	0.000669568	0.000524843	0.000320547	0.000694238	0.000498554	0.000392388	0.000669568	0.000524843		1.04854	0.0683835
A0A5F4C9L8	A0A5F4C9L8_CANLF	Programmed cell death 6 interacting protein	PDCD6IP	817	89.9776	6.354	35.99	23	23	156	25	21	25	26	30	29	0.00267123	0.00208271	0.00249277	0.00255052	0.00251088	0.00253674	0.00267123	0.00208271	0.00249277	0.00255052	0.00251088	0.00253674		1.0485	0.06832
F1P679	F1P679_CANLF	Actin-like protein 3	ACTR3	415	47.3111	6.32861	36.63	11	11	59	8	10	9	11	11	10	0.000854792	0.000991768	0.000897398	0.00107907	0.000920656	0.000874738	0.000854792	0.000991768	0.000897398	0.00107907	0.000920656	0.000874738		1.04756	0.0670325
A0A5F4CX02	A0A5F4CX02_CANLF	Farnesyl diphosphate synthase	FDPS	413	47.2262	7.09326	25.67	10	10	92	15	15	12	16	18	16	0.00160274	0.00148765	0.00119653	0.00156955	0.00150653	0.00139958	0.00160274	0.00148765	0.00119653	0.00156955	0.00150653	0.00139958		1.04403	0.0621594
A0A5F4DM14	A0A5F4DM14_CANLF	DEAD-box helicase 3 X-linked	DDX3X	588	65.0708	7.00537	9.86	4	5	31	6	4	4	4	8	5	0.000641094	0.000396707	0.000398843	0.000392388	0.000669568	0.000437369	0.000641094	0.000396707	0.000398843	0.000392388	0.000669568	0.000437369		1.04363	0.0616093
F6XRY2	F6XRY2_CANLF	Eukaryotic translation elongation factor 2	EEF2	858	95.2789	6.82959	47.2	37	38	626	87	102	97	100	122	118	0.00929586	0.010116	0.00967195	0.00980969	0.0102109	0.0103219	0.00929586	0.010116	0.00967195	0.00980969	0.0102109	0.0103219		1.04328	0.061122
E2RKJ6	E2RKJ6_CANLF	Serpin family B member 1	SERPINB1	378	42.7901	7.31299	38.62	14	14	95	14	15	14	10	23	19	0.00149589	0.00148765	0.00139595	0.000980969	0.00192501	0.001662	0.00149589	0.00148765	0.00139595	0.000980969	0.00192501	0.001662		1.04304	0.060793
A0A5F4CR03	A0A5F4CR03_CANLF	Eukaryotic translation initiation factor 4 gamma 2	EIF4G2	880	99.5125	7.56201	5.23	5	5	37	5	7	5	7	6	7	0.000534245	0.000694238	0.000498554	0.000686678	0.000502176	0.000612316	0.000534245	0.000694238	0.000498554	0.000686678	0.000502176	0.000612316		1.04293	0.0606359
E2QUV3	E2QUV3_CANLF	Alpha-2-HS-glycoprotein	AHSG	365	39.2228	5.31299	5.48	3	3	624	90	97	99	108	112	118	0.00961641	0.00962015	0.00987137	0.0105945	0.00937395	0.0103219	0.00961641	0.00962015	0.00987137	0.0105945	0.00937395	0.0103219		1.04062	0.0574444
F1PTY1	F1PTY1_CANLF	Cytokeratin-1	KRT3	1083	112.36	5.43994	13.85	1	17	698	105	101	114	121	129	128	0.0112191	0.0100169	0.011367	0.0118697	0.0107968	0.0111966	0.0112191	0.0100169	0.011367	0.0118697	0.0107968	0.0111966		1.03865	0.0547097
L7N0I7	L7N0I7_CANLF	Tubulin beta chain	TUBB4B	445	49.799	4.89404	56.63	2	22	559	80	89	87	85	116	102	0.00854792	0.00882674	0.00867484	0.00833824	0.00970874	0.00892232	0.00854792	0.00882674	0.00867484	0.00833824	0.00970874	0.00892232		1.03531	0.0500622
F1Q4F5	F1Q4F5_CANLF	Adenylosuccinate synthetase isozyme 2	ADSS2	456	49.9917	6.55127	29.61	10	10	76	11	12	12	14	15	12	0.00117534	0.00119012	0.00119653	0.00137336	0.00125544	0.00104969	0.00117534	0.00119012	0.00119653	0.00137336	0.00125544	0.00104969		1.0327	0.0464266
Q3YIX4	PEBP1_CANLF	Phosphatidylethanolamine-binding protein 1	PEBP1	187	20.9086	7.48877	41.18	6	6	52	8	8	8	10	10	8	0.000854792	0.000793415	0.000797687	0.000980969	0.00083696	0.00069979	0.000854792	0.000793415	0.000797687	0.000980969	0.00083696	0.00069979		1.02937	0.0417559
F1PHI4	F1PHI4_CANLF	N-acyl-L-amino-acid amidohydrolase	ABHD14A	408	45.3589	5.98584	11.52	4	4	7	3				4		0.000320547	0	0	0	0.000334784	0	0.000320547	8.3696e-05	8.3696e-05	8.3696e-05	0.000334784	8.3696e-05		1.02918	0.0414923
F1PWE1	F1PWE1_CANLF	Plasminogen activator	PLAT	517	58.192	8.1626	39.26	15	15	535	73	83	90	81	109	99	0.00779998	0.00823168	0.00897398	0.00794585	0.00912287	0.0086599	0.00779998	0.00823168	0.00897398	0.00794585	0.00912287	0.0086599		1.02891	0.041121
E2RJ26	E2RJ26_CANLF	Proteasome 26S subunit, non-ATPase 11	PSMD11	422	47.434	6.48096	35.78	13	13	95	15	14	15	20	16	15	0.00160274	0.00138848	0.00149566	0.00196194	0.00133914	0.00131211	0.00160274	0.00138848	0.00149566	0.00196194	0.00133914	0.00131211		1.02815	0.0400514
J9P6N4	J9P6N4_CANLF	Tyrosine 3-monooxygenase/tryptophan 5-monooxygenase activation protein eta	YWHAH	246	28.194	4.89404	50.81	11	15	175	23	29	29	32	32	30	0.00245753	0.00287613	0.00289161	0.0031391	0.00267827	0.00262421	0.00245753	0.00287613	0.00289161	0.0031391	0.00267827	0.00262421		1.0263	0.0374512
E2R9A2	E2R9A2_CANLF	Coatomer subunit beta	COPB1	953	107.11	6.04932	7.56	5	5	9	2		2		3	2	0.000213698	0	0.000199422	0	0.000251088	0.000174948	0.000213698	8.3696e-05	0.000199422	8.3696e-05	0.000251088	0.000174948		1.026	0.0370269
A0A5F4CC82	A0A5F4CC82_CANLF	ADP ribosylation factor 4	ARF4	180	20.5146	6.18896	37.22	3	5	52	7	8	9	8	9	11	0.000747943	0.000793415	0.000897398	0.000784775	0.000753264	0.000962211	0.000747943	0.000793415	0.000897398	0.000784775	0.000753264	0.000962211		1.02522	0.0359278
F1PS73	F1PS73_CANLF	Cystatin B	CSTB	91	10.3674	8.99756	56.04	4	4	37	7	4	6	6	7	7	0.000747943	0.000396707	0.000598265	0.000588582	0.000585872	0.000612316	0.000747943	0.000396707	0.000598265	0.000588582	0.000585872	0.000612316		1.02516	0.0358512
A0A5F4D3M0	A0A5F4D3M0_CANLF	Annexin	ANXA5	261	29.39	4.94482	18.39	5	5	35	6	5	5	4	8	7	0.000641094	0.000495884	0.000498554	0.000392388	0.000669568	0.000612316	0.000641094	0.000495884	0.000498554	0.000392388	0.000669568	0.000612316		1.02369	0.0337736
E2R9E3	E2R9E3_CANLF	DNA damage-binding protein 1	DDB1	1140	126.873	5.26221	24.12	23	23	128	21	18	20	21	25	23	0.00224383	0.00178518	0.00199422	0.00206004	0.0020924	0.0020119	0.00224383	0.00178518	0.00199422	0.00206004	0.0020924	0.0020119		1.02343	0.0334074
F1PHZ3	F1PHZ3_CANLF	Phosphatidylinositol transfer protein beta	PITPNB	271	31.5189	6.87354	25.83	7	7	41	6	6	7	8	8	6	0.000641094	0.000595061	0.000697976	0.000784775	0.000669568	0.000524843	0.000641094	0.000595061	0.000697976	0.000784775	0.000669568	0.000524843		1.02329	0.0332217
A0A5F4CCE9	A0A5F4CCE9_CANLF	Lamin A/C	LMNA	615	69.3574	6.63916	29.27	18	18	132	17	25	19	19	22	30	0.00181643	0.00247942	0.00189451	0.00186384	0.00184131	0.00262421	0.00181643	0.00247942	0.00189451	0.00186384	0.00184131	0.00262421		1.02246	0.0320378
A0A5F4DHS9	A0A5F4DHS9_CANLF	2-phospho-D-glycerate hydro-lyase	ENO3	391	42.2518	7.97217	8.44	2	2	54	8	11	6	10	12	7	0.000854792	0.00109095	0.000598265	0.000980969	0.00100435	0.000612316	0.000854792	0.00109095	0.000598265	0.000980969	0.00100435	0.000612316		1.02108	0.0301002
J9NW96	J9NW96_CANLF	GlcNAc kinase	NAGK	344	37.2908	5.60498	18.02	6	6	82	13	14	11	14	14	16	0.00138904	0.00138848	0.00109682	0.00137336	0.00117174	0.00139958	0.00138904	0.00138848	0.00109682	0.00137336	0.00117174	0.00139958		1.01816	0.0259611
E2RJU3	E2RJU3_CANLF	Eukaryotic translation initiation factor 5	MARK3	430	48.9637	5.57959	13.02	5	5	50	8	8	7	6	11	10	0.000854792	0.000793415	0.000697976	0.000588582	0.000920656	0.000874738	0.000854792	0.000793415	0.000697976	0.000588582	0.000920656	0.000874738		1.01611	0.0230539
F1PLR0	F1PLR0_CANLF	Receptor for activated C kinase 1	RACK1	317	35.0546	7.69385	23.34	7	7	101	15	16	16	19	19	16	0.00160274	0.00158683	0.00159537	0.00186384	0.00159022	0.00139958	0.00160274	0.00158683	0.00159537	0.00186384	0.00159022	0.00139958		1.01436	0.0205686
E2QSF4	E2QSF4_CANLF	Tubulin beta chain	TUBB	444	49.639	4.89404	56.76	4	22	501	70	81	81	73	104	92	0.00747943	0.00803332	0.00807658	0.00716108	0.00870439	0.00804759	0.00747943	0.00803332	0.00807658	0.00716108	0.00870439	0.00804759		1.01372	0.0196633
E2RIU5	E2RIU5_CANLF	Ubiquitin conjugating enzyme E2 M	UBE2M	183	20.8866	7.69385	25.14	4	4	28	3	6	4	4	6	5	0.000320547	0.000595061	0.000398843	0.000392388	0.000502176	0.000437369	0.000320547	0.000595061	0.000398843	0.000392388	0.000502176	0.000437369		1.0133	0.0190602
A0A8C0MIZ7	A0A8C0MIZ7_CANLF	Beta-catenin-interacting protein 1	LOC479600	1003	112.222	4.89404	13.06	12	12	112	19	15	18	19	22	19	0.00203013	0.00148765	0.0017948	0.00186384	0.00184131	0.001662	0.00203013	0.00148765	0.0017948	0.00186384	0.00184131	0.001662		1.01027	0.0147452
E2RCY1	E2RCY1_CANLF	CYFIP related Rac1 interactor B	CYRIB	324	36.6976	5.88428	41.67	11	11	86	14	11	15	15	16	15	0.00149589	0.00109095	0.00149566	0.00147145	0.00133914	0.00131211	0.00149589	0.00109095	0.00149566	0.00147145	0.00133914	0.00131211		1.00985	0.0141374
E2RT63	E2RT63_CANLF	Heat shock 70 kDa protein 4	HSPA4	789	88.4553	5.13525	23.95	13	15	69	10	11	11	10	15	12	0.00106849	0.00109095	0.00109682	0.000980969	0.00125544	0.00104969	0.00106849	0.00109095	0.00109682	0.000980969	0.00125544	0.00104969		1.00916	0.0131605
E2RM35	E2RM35_CANLF	Pyrroline-5-carboxylate reductase	PYCR3	288	29.9223	7.2251	12.15	3	3	26	4	4	4	3	6	5	0.000427396	0.000396707	0.000398843	0.000294291	0.000502176	0.000437369	0.000427396	0.000396707	0.000398843	0.000294291	0.000502176	0.000437369		1.0089	0.0127886
F1PE09	F1PE09_CANLF	6-phosphogluconate dehydrogenase, decarboxylating	PGD	480	52.7307	7.28369	40.21	18	18	163	23	29	24	28	32	27	0.00245753	0.00287613	0.00239306	0.00274671	0.00267827	0.00236179	0.00245753	0.00287613	0.00239306	0.00274671	0.00267827	0.00236179		1.00777	0.0111711
F1PGM1	F1PGM1_CANLF	C3-beta-c	C3	1566	176.028	7.12256	4.47	7	7	180	28	27	29	31	34	31	0.00299177	0.00267777	0.00289161	0.003041	0.00284566	0.00271169	0.00299177	0.00267777	0.00289161	0.003041	0.00284566	0.00271169		1.00434	0.00625424
Q53VB8	FRIL_CANLF	Ferritin light chain	FTL	175	20.0822	5.99854	25.14	1	3	14	4				3	3	0.000427396	0	0	0	0.000251088	0.000262421	0.000427396	8.3696e-05	8.3696e-05	8.3696e-05	0.000251088	0.000262421		1.00406	0.00585122
A0A5F4DFK3	A0A5F4DFK3_CANLF	UBC core domain-containing protein	UBE2L3	122	14.1123	8.92432	21.31	3	3	10	4				3	3	0.000427396	0	0	0	0.000251088	0.000262421	0.000427396	8.3696e-05	8.3696e-05	8.3696e-05	0.000251088	0.000262421		1.00406	0.00585122
E2QWR3	E2QWR3_CANLF	Regulator of chromosome condensation 2	RCC2	501	54.2302	8.104	8.78	5	5	14	2	3	2	3	4		0.000213698	0.00029753	0.000199422	0.000294291	0.000334784	0	0.000213698	0.00029753	0.000199422	0.000294291	0.000334784	8.3696e-05		1.00298	0.00429867
A0A5F4CB65	A0A5F4CB65_CANLF	DNA replication licensing factor MCM2	MCM2	888	99.9701	5.50342	17.23	13	13	69	11	10	11	9	16	12	0.00117534	0.000991768	0.00109682	0.000882872	0.00133914	0.00104969	0.00117534	0.000991768	0.00109682	0.000882872	0.00133914	0.00104969		1.00238	0.00342896
F6X4J2	F6X4J2_CANLF	Importin 7	IPO7	1038	119.44	4.81787	16.57	13	13	96	13	16	16	17	17	17	0.00138904	0.00158683	0.00159537	0.00166765	0.00142283	0.00148705	0.00138904	0.00158683	0.00159537	0.00166765	0.00142283	0.00148705		1.00138	0.00198496
J9P440	J9P440_CANLF	Arginine--tRNA ligase, cytoplasmic	RARS1	597	68.5194	6.75635	15.08	8	8	51	7	9	8	10	8	9	0.000747943	0.000892591	0.000797687	0.000980969	0.000669568	0.000787264	0.000747943	0.000892591	0.000797687	0.000980969	0.000669568	0.000787264		0.999828	-0.000248659
A0A8I3PC85	A0A8I3PC85_CANLF	Heat shock protein 90 alpha family class A member 1	HSP90AA1	319	37.6279	4.85596	39.81	3	15	281	43	46	42	38	56	56	0.00459451	0.00456213	0.00418786	0.00372768	0.00468698	0.00489853	0.00459451	0.00456213	0.00418786	0.00372768	0.00468698	0.00489853		0.997654	-0.00338865
E2R1S5	E2R1S5_CANLF	Eukaryotic translation initiation factor 6	EIF6	245	26.5522	4.67822	33.06	5	5	36	4	4	9	7	6	6	0.000427396	0.000396707	0.000897398	0.000686678	0.000502176	0.000524843	0.000427396	0.000396707	0.000897398	0.000686678	0.000502176	0.000524843		0.995467	-0.00655487
F1PQ68	F1PQ68_CANLF	Tubulin beta chain	TUBB2A	429	48.2251	4.81787	58.74	3	22	457	63	77	74	67	94	82	0.00673149	0.00763662	0.0073786	0.00657249	0.00786743	0.00717285	0.00673149	0.00763662	0.0073786	0.00657249	0.00786743	0.00717285		0.993841	-0.00891312
A0A8I3NYW8	A0A8I3NYW8_CANLF	40S ribosomal protein SA	RPSA	255	28.7176	5.35107	25.1	6	6	85	12	14	14	14	12	19	0.00128219	0.00138848	0.00139595	0.00137336	0.00100435	0.001662	0.00128219	0.00138848	0.00139595	0.00137336	0.00100435	0.001662		0.993384	-0.00957675
Q9GL24	CATL1_CANLF	Procathepsin L	CTSL	333	37.3588	7.09326	8.41	2	2	6		3		3			0	0.00029753	0	0.000294291	0	0	8.3696e-05	0.00029753	8.3696e-05	0.000294291	8.3696e-05	8.3696e-05		0.993032	-0.0100884
A0A5F4CBE4	A0A5F4CBE4_CANLF	LUC7 like 3 pre-mRNA splicing factor	LUC7L3	412	49.0392	10.0522	7.77	2	2	4			2	2			0	0	0.000199422	0.000196194	0	0	8.3696e-05	8.3696e-05	0.000199422	0.000196194	8.3696e-05	8.3696e-05		0.9912	-0.0127514
E2RL17	E2RL17_CANLF	Eukaryotic translation initiation factor 2 subunit 1	EIF2S1	315	36.0854	5.08447	31.75	9	9	73	13	10	11	9	16	14	0.00138904	0.000991768	0.00109682	0.000882872	0.00133914	0.00122463	0.00138904	0.000991768	0.00109682	0.000882872	0.00133914	0.00122463		0.991091	-0.0129112
Q8WNN6	SODC_CANLF	Superoxide dismutase [Cu-Zn]	SOD1	153	15.9018	6.11279	30.07	4	4	32	4	5	6	4	6	7	0.000427396	0.000495884	0.000598265	0.000392388	0.000502176	0.000612316	0.000427396	0.000495884	0.000598265	0.000392388	0.000502176	0.000612316		0.990362	-0.0139727
F1Q1M9	F1Q1M9_CANLF	Epithelial cell adhesion molecule	EPCAM	288	32.5512	6.06201	14.58	3	3	28	5	2	6	3	7	5	0.000534245	0.000198354	0.000598265	0.000294291	0.000585872	0.000437369	0.000534245	0.000198354	0.000598265	0.000294291	0.000585872	0.000437369		0.989982	-0.0145253
F1P8Z5	F1P8Z5_CANLF	Apolipoprotein B	APOB	4326	490.407	6.84424	3.21	14	14	168	29	26	24	29	30	30	0.00309862	0.0025786	0.00239306	0.00284481	0.00251088	0.00262421	0.00309862	0.0025786	0.00239306	0.00284481	0.00251088	0.00262421		0.988801	-0.0162473
A0A5F4CC81	A0A5F4CC81_CANLF	Basic leucine zipper and W2 domains 1	BZW1	419	48.0127	5.92236	24.34	6	9	63	7	11	12	13	9	11	0.000747943	0.00109095	0.00119653	0.00127526	0.000753264	0.000962211	0.000747943	0.00109095	0.00119653	0.00127526	0.000753264	0.000962211		0.985279	-0.0213951
A0A5F4BPC8	A0A5F4BPC8_CANLF	Fetuin B	FETUB	320	34.8275	5.13525	3.13	2	2	95	13	16	16	18	17	15	0.00138904	0.00158683	0.00159537	0.00176574	0.00142283	0.00131211	0.00138904	0.00158683	0.00159537	0.00176574	0.00142283	0.00131211		0.984565	-0.0224416
J9P4F3	J9P4F3_CANLF	Metavinculin	VCL	1079	117.287	6.31592	47.27	39	39	349	47	57	61	60	62	62	0.0050219	0.00565308	0.00608236	0.00588582	0.00518915	0.00542337	0.0050219	0.00565308	0.00608236	0.00588582	0.00518915	0.00542337		0.984544	-0.0224726
F1PFF2	F1PFF2_CANLF	Protein S100	S100A11	105	11.7778	7.23975	43.81	4	4	36	5	5	7	6	7	6	0.000534245	0.000495884	0.000697976	0.000588582	0.000585872	0.000524843	0.000534245	0.000495884	0.000697976	0.000588582	0.000585872	0.000524843		0.983329	-0.0242537
A0A5F4C5C5	A0A5F4C5C5_CANLF	Serine peptidase inhibitor, Kunitz type 1	SPINT1	510	56.8666	6.52197	9.02	4	4	22		7	3	3	6	3	0	0.000694238	0.000299133	0.000294291	0.000502176	0.000262421	8.3696e-05	0.000694238	0.000299133	0.000294291	0.000502176	0.000262421		0.983122	-0.024557
A0A5F4BVZ3	A0A5F4BVZ3_CANLF	Inter-alpha-trypsin inhibitor heavy chain 1	ITIH1	868	96.2554	7.02002	4.26	4	4	57	9	12	6	11	11	8	0.000961641	0.00119012	0.000598265	0.00107907	0.000920656	0.00069979	0.000961641	0.00119012	0.000598265	0.00107907	0.000920656	0.00069979		0.981631	-0.0267476
Q6EIZ1	K22E_CANLF	Keratin, type II cytoskeletal 2 epidermal	KRT2	633	64.5264	7.73779	12.32	4	11	522	82	77	88	90	89	96	0.00876162	0.00763662	0.00877455	0.00882872	0.00744895	0.00839748	0.00876162	0.00763662	0.00877455	0.00882872	0.00744895	0.00839748		0.980231	-0.0288063
A0A5F4CWJ3	A0A5F4CWJ3_CANLF	S-adenosylmethionine synthase	MAT2A	395	43.6474	6.48096	15.95	5	5	23	5	3	3		7	5	0.000534245	0.00029753	0.000299133	0	0.000585872	0.000437369	0.000534245	0.00029753	0.000299133	8.3696e-05	0.000585872	0.000437369		0.978804	-0.0309087
E2RLS3	E2RLS3_CANLF	HATPase_c domain-containing protein	HSP90AB1	724	83.1851	5.03369	57.6	31	44	896	131	140	153	136	176	160	0.0139972	0.0138848	0.0152558	0.0133412	0.0147305	0.0139958	0.0139972	0.0138848	0.0152558	0.0133412	0.0147305	0.0139958		0.97519	-0.036245
E2R0B6	E2R0B6_CANLF	Proteasome subunit beta	PSMB6	239	25.4575	4.85596	21.34	5	5	61	8	13	8	10	10	12	0.000854792	0.0012893	0.000797687	0.000980969	0.00083696	0.00104969	0.000854792	0.0012893	0.000797687	0.000980969	0.00083696	0.00104969		0.97479	-0.0368372
E2RAA0	E2RAA0_CANLF	Cellular communication network factor 1	CCN1	385	42.0873	8.25049	11.69	4	4	55	9	8	9	8	10	11	0.000961641	0.000793415	0.000897398	0.000784775	0.00083696	0.000962211	0.000961641	0.000793415	0.000897398	0.000784775	0.00083696	0.000962211		0.974172	-0.037751
J9PB88	J9PB88_CANLF	Flap endonuclease 1	FEN1	380	42.5971	8.48486	28.68	7	7	36	6	6	5	5	7	7	0.000641094	0.000595061	0.000498554	0.000490485	0.000585872	0.000612316	0.000641094	0.000595061	0.000498554	0.000490485	0.000585872	0.000612316		0.973462	-0.0388039
E2RH59	E2RH59_CANLF	Glucosamine-6-phosphate isomerase	GNPDA2	259	29.1767	6.68311	19.69	4	4	32	5	4	6	3	9	5	0.000534245	0.000396707	0.000598265	0.000294291	0.000753264	0.000437369	0.000534245	0.000396707	0.000598265	0.000294291	0.000753264	0.000437369		0.971035	-0.0424048
E2R832	E2R832_CANLF	Phosphomannomutase	PMM2	251	28.3553	5.98584	15.94	4	4	13	3	3			4	3	0.000320547	0.00029753	0	0	0.000334784	0.000262421	0.000320547	0.00029753	8.3696e-05	8.3696e-05	0.000334784	0.000262421		0.970258	-0.0435598
J9P3X7	J9P3X7_CANLF	Eukaryotic translation initiation factor 3 subunit L	EIF3L	516	60.9447	7.03467	6.59	4	4	23	4	3	4	5	4	3	0.000427396	0.00029753	0.000398843	0.000490485	0.000334784	0.000262421	0.000427396	0.00029753	0.000398843	0.000490485	0.000334784	0.000262421		0.967894	-0.0470794
A0A8I3N4A3	A0A8I3N4A3_CANLF	D-3-phosphoglycerate dehydrogenase	LOC119863969	511	54.3193	6.78564	20.55	9	9	105	18	17	15	18	17	20	0.00192328	0.00168601	0.00149566	0.00176574	0.00142283	0.00174948	0.00192328	0.00168601	0.00149566	0.00176574	0.00142283	0.00174948		0.967306	-0.0479551
A0A5F4D8K7	A0A5F4D8K7_CANLF	Parkinsonism associated deglycase	PARK7	169	17.9315	7.34229	23.08	3	3	21	4	3	3	4	4	3	0.000427396	0.00029753	0.000299133	0.000392388	0.000334784	0.000262421	0.000427396	0.00029753	0.000299133	0.000392388	0.000334784	0.000262421		0.966344	-0.0493918
F1PGX1	F1PGX1_CANLF	Desmoglein 2	DSG2	1107	120.892	5.12256	22.94	18	18	147	23	23	24	24	28	25	0.00245753	0.00228107	0.00239306	0.00235433	0.00234349	0.00218684	0.00245753	0.00228107	0.00239306	0.00235433	0.00234349	0.00218684		0.965366	-0.0508518
F1PU02	F1PU02_CANLF	Eukaryotic translation initiation factor 3 subunit F	EIF3F	349	38.1156	6.52197	29.51	9	9	105	17	14	19	17	19	19	0.00181643	0.00138848	0.00189451	0.00166765	0.00159022	0.001662	0.00181643	0.00138848	0.00189451	0.00166765	0.00159022	0.001662		0.964792	-0.0517106
F1PU95	F1PU95_CANLF	HtrA serine peptidase 1	HTRA1	403	43.9011	7.25439	13.4	6	6	126	21	19	20	20	24	22	0.00224383	0.00188436	0.00199422	0.00196194	0.0020087	0.00192442	0.00224383	0.00188436	0.00199422	0.00196194	0.0020087	0.00192442		0.962867	-0.0545909
A0A5F4BXN3	A0A5F4BXN3_CANLF	Actin-depolymerizing factor	GSN	686	75.2518	5.8335	23.47	11	11	97	15	16	15	12	21	18	0.00160274	0.00158683	0.00149566	0.00117716	0.00175762	0.00157453	0.00160274	0.00158683	0.00149566	0.00117716	0.00175762	0.00157453		0.962452	-0.0552133
F1Q2F6	F1Q2F6_CANLF	3-hydroxyacyl-[acyl-carrier-protein] dehydratase	FASN	2478	268.694	6.66846	25.22	47	47	277	40	51	41	42	57	46	0.00427396	0.00505802	0.00408814	0.00412007	0.00477067	0.00402379	0.00427396	0.00505802	0.00408814	0.00412007	0.00477067	0.00402379		0.962326	-0.0554021
E2QY46	E2QY46_CANLF	Dicarbonyl and L-xylulose reductase	DCXR	226	23.9304	6.53662	28.76	5	5	46	6	8	8	7	7	10	0.000641094	0.000793415	0.000797687	0.000686678	0.000585872	0.000874738	0.000641094	0.000793415	0.000797687	0.000686678	0.000585872	0.000874738		0.961962	-0.0559476
F6UY11	F6UY11_CANLF	Proteasome activator subunit 1	PSME1	249	28.673	6.02393	23.29	5	5	23	5	3	3	5	4	3	0.000534245	0.00029753	0.000299133	0.000490485	0.000334784	0.000262421	0.000534245	0.00029753	0.000299133	0.000490485	0.000334784	0.000262421		0.961785	-0.0562144
A0A5F4D6G4	A0A5F4D6G4_CANLF	Procollagen-lysine 5-dioxygenase	PLOD1	724	83.1509	6.82959	23.9	13	14	107	17	17	17	15	18	23	0.00181643	0.00168601	0.00169508	0.00147145	0.00150653	0.0020119	0.00181643	0.00168601	0.00169508	0.00147145	0.00150653	0.0020119		0.960049	-0.0588198
A0A5F4D6J5	A0A5F4D6J5_CANLF	Glutathione-dependent dehydroascorbate reductase	GSTO1	241	27.3531	7.69385	9.96	2	2	23	4	4	3	4	4	4	0.000427396	0.000396707	0.000299133	0.000392388	0.000334784	0.000349895	0.000427396	0.000396707	0.000299133	0.000392388	0.000334784	0.000349895		0.958896	-0.0605533
A0A5F4CZY7	A0A5F4CZY7_CANLF	Proteasome subunit alpha type	PSMA1	263	29.4648	6.80029	32.7	9	9	63	9	13	8	8	13	12	0.000961641	0.0012893	0.000797687	0.000784775	0.00108805	0.00104969	0.000961641	0.0012893	0.000797687	0.000784775	0.00108805	0.00104969		0.958631	-0.0609522
Q4LAL9	CATD_CANLF	Cathepsin D	CTSD	410	44.2917	7.82568	44.88	15	15	321	47	53	54	55	58	54	0.0050219	0.00525637	0.00538439	0.00539533	0.00485437	0.00472358	0.0050219	0.00525637	0.00538439	0.00539533	0.00485437	0.00472358		0.955986	-0.0649389
F6X637	F6X637_CANLF	Karyopherin subunit beta 1	KPNB1	876	97.165	4.77979	30.71	20	20	196	30	33	31	33	34	35	0.00320547	0.00327284	0.00309104	0.0032372	0.00284566	0.00306158	0.00320547	0.00327284	0.00309104	0.0032372	0.00284566	0.00306158		0.955598	-0.0655242
F1Q4J0	F1Q4J0_CANLF	Glucosidase II alpha subunit	GANAB	944	106.311	6.06201	25.53	17	17	102	16	17	16	18	19	16	0.00170958	0.00168601	0.00159537	0.00176574	0.00159022	0.00139958	0.00170958	0.00168601	0.00159537	0.00176574	0.00159022	0.00139958		0.952832	-0.0697066
J9NUI6	J9NUI6_CANLF	Alpha-1-microglobulin	AMBP	349	38.8317	6.354	4.3	2	2	90	16	14	13	13	18	16	0.00170958	0.00138848	0.00129624	0.00127526	0.00150653	0.00139958	0.00170958	0.00138848	0.00129624	0.00127526	0.00150653	0.00139958		0.951543	-0.0716585
F1PQR9	F1PQR9_CANLF	Glycerol-3-phosphate dehydrogenase [NAD(+)]	GPD1L	413	43.4879	8.48486	22.52	8	8	56	9	9	9	10	7	12	0.000961641	0.000892591	0.000897398	0.000980969	0.000585872	0.00104969	0.000961641	0.000892591	0.000897398	0.000980969	0.000585872	0.00104969		0.9509	-0.0726338
A0A5F4CC15	A0A5F4CC15_CANLF	26S proteasome non-ATPase regulatory subunit 13	PSMD13	363	41.3993	5.57959	39.67	12	12	115	18	19	18	15	22	23	0.00192328	0.00188436	0.0017948	0.00147145	0.00184131	0.0020119	0.00192328	0.00188436	0.0017948	0.00147145	0.00184131	0.0020119		0.950419	-0.0733645
A0A5F4CAI9	A0A5F4CAI9_CANLF	Cartilage oligomeric matrix protein	COMP	703	76.698	4.53857	8.25	5	5	50	8	7	9	8	10	8	0.000854792	0.000694238	0.000897398	0.000784775	0.00083696	0.00069979	0.000854792	0.000694238	0.000897398	0.000784775	0.00083696	0.00069979		0.948945	-0.0756034
A0A8P0NTM6	A0A8P0NTM6_CANLF	Pregnancy zone protein-like	LOC611458	1465	165.096	5.5415	6.14	6	7	32		9			10		0	0.000892591	0	0	0.00083696	0	8.3696e-05	0.000892591	8.3696e-05	8.3696e-05	0.00083696	8.3696e-05		0.947517	-0.0777766
A0A8I3MSJ0	A0A8I3MSJ0_CANLF	Tr-type G domain-containing protein	GSPT2	404	44.036	9.02686	31.93	10	10	451	69	71	77	73	85	76	0.00737258	0.00704156	0.00767773	0.00716108	0.00711416	0.00664801	0.00737258	0.00704156	0.00767773	0.00716108	0.00711416	0.00664801		0.947101	-0.0784093
P49822	ALBU_CANLF	Albumin	ALB	608	68.56	5.69385	8.55	7	7	2341	378	387	364	416	396	400	0.0403889	0.0383814	0.0362947	0.0408083	0.0331436	0.0349895	0.0403889	0.0383814	0.0362947	0.0408083	0.0331436	0.0349895		0.946781	-0.0788975
A0A5F4DCJ4	A0A5F4DCJ4_CANLF	Vacuolar protein sorting-associated protein 35	VPS35	748	85.995	5.38916	11.76	7	7	33	3	5	8	6	6	5	0.000320547	0.000495884	0.000797687	0.000588582	0.000502176	0.000437369	0.000320547	0.000495884	0.000797687	0.000588582	0.000502176	0.000437369		0.946725	-0.0789821
A0A5F4D8D4	A0A5F4D8D4_CANLF	Aspartyl aminopeptidase	DNPEP	469	51.5756	8.32373	11.73	4	4	25	3	4	5	3	5	5	0.000320547	0.000396707	0.000498554	0.000294291	0.00041848	0.000437369	0.000320547	0.000396707	0.000498554	0.000294291	0.00041848	0.000437369		0.945987	-0.0801071
A0A5F4BUH2	A0A5F4BUH2_CANLF	VPS26, retromer complex component A	VPS26A	277	32.6041	7.60596	21.66	4	4	31	5	5	5	6	5	5	0.000534245	0.000495884	0.000498554	0.000588582	0.00041848	0.000437369	0.000534245	0.000495884	0.000498554	0.000588582	0.00041848	0.000437369		0.944885	-0.081789
A0A8C0NZB9	A0A8C0NZB9_CANLF	Pregnancy zone protein-like	LOC611458	1475	165.114	6.7124	5.36	7	7	497	76	87	77	85	85	87	0.00812053	0.00862838	0.00767773	0.00833824	0.00711416	0.00761022	0.00812053	0.00862838	0.00767773	0.00833824	0.00711416	0.00761022		0.944158	-0.0828995
A0A5F4C2A6	A0A5F4C2A6_CANLF	Ubiquitin carboxyl-terminal hydrolase	USP14	448	51.0638	6.11279	8.93	3	3	35	6	6	5	7	4	7	0.000641094	0.000595061	0.000498554	0.000686678	0.000334784	0.000612316	0.000641094	0.000595061	0.000498554	0.000686678	0.000334784	0.000612316		0.941817	-0.0864813
E2RRC9	E2RRC9_CANLF	Phosphoglycerate kinase	PGK1	417	44.434	7.86963	59.71	20	20	170	24	32	26	24	30	34	0.00256438	0.00317366	0.00259248	0.00235433	0.00251088	0.00297411	0.00256438	0.00317366	0.00259248	0.00235433	0.00251088	0.00297411		0.941036	-0.0876786
E2R0R3	E2R0R3_CANLF	Semaphorin-3C	SEMA3C	750	85.1387	8.71924	20.27	12	12	89	14	15	14	14	14	18	0.00149589	0.00148765	0.00139595	0.00137336	0.00117174	0.00157453	0.00149589	0.00148765	0.00139595	0.00137336	0.00117174	0.00157453		0.940664	-0.0882487
E2RLQ6	E2RLQ6_CANLF	6-phosphogluconolactonase	PGLS	258	27.4826	6.53662	15.12	3	3	35	4	7	6	6	6	6	0.000427396	0.000694238	0.000598265	0.000588582	0.000502176	0.000524843	0.000427396	0.000694238	0.000598265	0.000588582	0.000502176	0.000524843		0.939358	-0.0902536
P62490	RB11A_CANLF	Ras-related protein Rab-11A	RAB11A	216	24.3784	6.56592	23.61	5	5	43	7	8	6	10	6	6	0.000747943	0.000793415	0.000598265	0.000980969	0.000502176	0.000524843	0.000747943	0.000793415	0.000598265	0.000980969	0.000502176	0.000524843		0.938477	-0.091606
F1Q0N9	F1Q0N9_CANLF	Keratin 14	KRT14	494	52.9175	5.96045	28.34	10	15	614	94	100	103	96	113	108	0.0100438	0.00991768	0.0102702	0.0094173	0.00945765	0.00944717	0.0100438	0.00991768	0.0102702	0.0094173	0.00945765	0.00944717		0.936835	-0.0941332
J9JHU3	J9JHU3_CANLF	Phosphoserine aminotransferase	PSAT1	370	40.4098	8.35303	32.43	11	11	110	17	19	17	15	24	18	0.00181643	0.00188436	0.00169508	0.00147145	0.0020087	0.00157453	0.00181643	0.00188436	0.00169508	0.00147145	0.0020087	0.00157453		0.936768	-0.0942362
F6UKT8	F6UKT8_CANLF	Pirin	PIR	290	32.1293	6.91748	27.59	7	7	112	21	20	13	16	19	23	0.00224383	0.00198354	0.00129624	0.00156955	0.00159022	0.0020119	0.00224383	0.00198354	0.00129624	0.00156955	0.00159022	0.0020119		0.936285	-0.0949801
E2R7A0	E2R7A0_CANLF	Hydroxyacylglutathione hydrolase	HAGH	309	33.8543	7.78174	6.47	2	2	4		2				2	0	0.000198354	0	0	0	0.000174948	8.3696e-05	0.000198354	8.3696e-05	8.3696e-05	8.3696e-05	0.000174948		0.936004	-0.0954129
F1PY28	F1PY28_CANLF	Branched-chain-amino-acid aminotransferase	BCAT1	385	42.8526	5.32568	24.94	8	8	62	9	10	11	10	14	8	0.000961641	0.000991768	0.00109682	0.000980969	0.00117174	0.00069979	0.000961641	0.000991768	0.00109682	0.000980969	0.00117174	0.00069979		0.935177	-0.0966888
E2RLZ9	E2RLZ9_CANLF	Abhydrolase domain containing 14B	ABHD14B	210	22.2975	5.99854	20.48	3	3	35	6	4	7	7	7	4	0.000641094	0.000396707	0.000697976	0.000686678	0.000585872	0.000349895	0.000641094	0.000396707	0.000697976	0.000686678	0.000585872	0.000349895		0.934708	-0.0974118
A0A5F4CVK3	A0A5F4CVK3_CANLF	PNP_UDP_1 domain-containing protein	UPP1	311	33.6778	6.72705	23.47	6	6	33	5	6	5	5	5	7	0.000534245	0.000595061	0.000498554	0.000490485	0.00041848	0.000612316	0.000534245	0.000595061	0.000498554	0.000490485	0.00041848	0.000612316		0.934528	-0.0976902
A0A5F4BPV2	A0A5F4BPV2_CANLF	Helix-destabilizing protein	HNRNPA1	267	29.3682	9.14404	38.58	9	11	153	28	20	26	24	26	29	0.00299177	0.00198354	0.00259248	0.00235433	0.0021761	0.00253674	0.00299177	0.00198354	0.00259248	0.00235433	0.0021761	0.00253674		0.933847	-0.0987414
J9P0J7	J9P0J7_CANLF	Enhancer of rudimentary homolog	ERH	104	12.251	5.92236	34.62	3	3	4			2			2	0	0	0.000199422	0	0	0.000174948	8.3696e-05	8.3696e-05	0.000199422	8.3696e-05	8.3696e-05	0.000174948		0.933279	-0.0996196
A0A5F4CSD0	A0A5F4CSD0_CANLF	Glutathione-disulfide reductase	GSR	439	47.183	8.29443	7.29	3	3	19	4	5			5	5	0.000427396	0.000495884	0	0	0.00041848	0.000437369	0.000427396	0.000495884	8.3696e-05	8.3696e-05	0.00041848	0.000437369		0.933036	-0.0999957
F6V5M4	F6V5M4_CANLF	Nuclear distribution protein C homolog	NUDC	332	38.3453	5.51611	26.2	7	7	56	8	7	12	6	11	12	0.000854792	0.000694238	0.00119653	0.000588582	0.000920656	0.00104969	0.000854792	0.000694238	0.00119653	0.000588582	0.000920656	0.00104969		0.932022	-0.101564
A8QWU1	A8QWU1_CANLF	Protease inhibitor	SLPI	130	14.1716	7.79639	62.31	8	8	105	17	17	17	18	20	16	0.00181643	0.00168601	0.00169508	0.00176574	0.00167392	0.00139958	0.00181643	0.00168601	0.00169508	0.00176574	0.00167392	0.00139958		0.931067	-0.103042
F1PFB3	F1PFB3_CANLF	Glutaredoxin 3	GLRX3	333	37.2811	5.59229	27.93	9	9	78	11	15	12	14	16	10	0.00117534	0.00148765	0.00119653	0.00137336	0.00133914	0.000874738	0.00117534	0.00148765	0.00119653	0.00137336	0.00133914	0.000874738		0.92945	-0.105552
A0A5F4D8T6	A0A5F4D8T6_CANLF	AIR carboxylase	PAICS	1741	193.938	6.58057	8.56	14	14	115	19	16	21	20	18	21	0.00203013	0.00158683	0.00209393	0.00196194	0.00150653	0.00183695	0.00203013	0.00158683	0.00209393	0.00196194	0.00150653	0.00183695		0.929	-0.106249
A0A5F4C793	A0A5F4C793_CANLF	Insulin like growth factor 2 receptor	IGF2R	2404	263.953	5.74463	3.12	7	7	80	14	13	12	15	14	12	0.00149589	0.0012893	0.00119653	0.00147145	0.00117174	0.00104969	0.00149589	0.0012893	0.00119653	0.00147145	0.00117174	0.00104969		0.92746	-0.108642
A0A5F4CSI9	A0A5F4CSI9_CANLF	Filamin B	FLNB	2602	277.538	5.64307	11.26	22	23	135	19	23	24	24	21	24	0.00203013	0.00228107	0.00239306	0.00235433	0.00175762	0.00209937	0.00203013	0.00228107	0.00239306	0.00235433	0.00175762	0.00209937		0.926473	-0.11018
F1PG59	F1PG59_CANLF	COP9 signalosome complex subunit 6	COPS6	321	35.7	5.73193	19.63	5	5	33	4	5	7	4	8	5	0.000427396	0.000495884	0.000697976	0.000392388	0.000669568	0.000437369	0.000427396	0.000495884	0.000697976	0.000392388	0.000669568	0.000437369		0.924792	-0.112799
A0A5F4CXX0	A0A5F4CXX0_CANLF	Reticulon	RTN3	254	27.2574	8.23584	7.48	2	2	6		3				3	0	0.00029753	0	0	0	0.000262421	8.3696e-05	0.00029753	8.3696e-05	8.3696e-05	8.3696e-05	0.000262421		0.924484	-0.11328
H9GW87	H9GW87_CANLF	Transaldolase	LOC475937	337	37.5065	7.1665	33.83	11	11	113	19	20	16	18	22	18	0.00203013	0.00198354	0.00159537	0.00176574	0.00184131	0.00157453	0.00203013	0.00198354	0.00159537	0.00176574	0.00184131	0.00157453		0.923791	-0.114361
A0A5F4BSE7	A0A5F4BSE7_CANLF	Cullin associated and neddylation dissociated 1	CAND1	1207	133.662	5.74463	19.97	22	22	123	16	21	23	18	25	20	0.00170958	0.00208271	0.00229335	0.00176574	0.0020924	0.00174948	0.00170958	0.00208271	0.00229335	0.00176574	0.0020924	0.00174948		0.92145	-0.118022
A0A8I3QGJ6	A0A8I3QGJ6_CANLF	RNA polymerase II, I and III subunit H	POLR2H	114	12.9504	4.58936	21.05	2	2	6			3			3	0	0	0.000299133	0	0	0.000262421	8.3696e-05	8.3696e-05	0.000299133	8.3696e-05	8.3696e-05	0.000262421		0.921309	-0.118243
A0A5F4BS64	A0A5F4BS64_CANLF	Desmocollin 1	DSC1	822	91.3335	5.52881	9.98	7	7	43	6	7	8	7	9	6	0.000641094	0.000694238	0.000797687	0.000686678	0.000753264	0.000524843	0.000641094	0.000694238	0.000797687	0.000686678	0.000753264	0.000524843		0.921129	-0.118525
F1PGY1	F1PGY1_CANLF	Heat shock protein 90 alpha family class A member 1	HSP90AA1	542	63.6013	5.24951	45.57	12	24	468	72	79	78	78	78	83	0.00769313	0.00783497	0.00777745	0.00765156	0.00652829	0.00726032	0.00769313	0.00783497	0.00777745	0.00765156	0.00652829	0.00726032		0.91996	-0.120357
F1PBT3	F1PBT3_CANLF	Fructose-bisphosphate aldolase	ALDOA	416	45.16	7.44482	57.45	20	23	348	54	59	57	51	66	61	0.00576985	0.00585143	0.00568352	0.00500294	0.00552394	0.0053359	0.00576985	0.00585143	0.00568352	0.00500294	0.00552394	0.0053359		0.916669	-0.125527
E2R667	E2R667_CANLF	Coatomer subunit beta'	COPB2	906	102.323	5.30029	11.04	8	8	41	6	8	6	5	8	8	0.000641094	0.000793415	0.000598265	0.000490485	0.000669568	0.00069979	0.000641094	0.000793415	0.000598265	0.000490485	0.000669568	0.00069979		0.914929	-0.128269
Q50KA8	NDKB_CANLF	Nucleoside diphosphate kinase B	NME2	152	17.3549	7.98682	65.79	6	8	90	16	15	13	14	17	15	0.00170958	0.00148765	0.00129624	0.00137336	0.00142283	0.00131211	0.00170958	0.00148765	0.00129624	0.00137336	0.00142283	0.00131211		0.91428	-0.129292
A0A8I3PM65	A0A8I3PM65_CANLF	IF rod domain-containing protein	KRT7	135	15.3867	4.90674	49.63	8	8	149	19	24	30	21	29	26	0.00203013	0.00238024	0.00299133	0.00206004	0.00242718	0.00227432	0.00203013	0.00238024	0.00299133	0.00206004	0.00242718	0.00227432		0.913511	-0.130505
E2R9T6	E2R9T6_CANLF	Interleukin enhancer binding factor 2	ILF2	390	43.0352	5.26221	36.41	12	12	149	25	26	22	23	25	28	0.00267123	0.0025786	0.00219364	0.00225623	0.0020924	0.00244927	0.00267123	0.0025786	0.00219364	0.00225623	0.0020924	0.00244927		0.913271	-0.130886
J9NRH5	J9NRH5_CANLF	Tyrosine 3-monooxygenase/tryptophan 5-monooxygenase activation protein gamma	YWHAG	245	28.0208	4.88135	51.02	9	13	167	28	27	27	28	30	27	0.00299177	0.00267777	0.00269219	0.00274671	0.00251088	0.00236179	0.00299177	0.00267777	0.00269219	0.00274671	0.00251088	0.00236179		0.91122	-0.134128
A0A5F4BUZ8	A0A5F4BUZ8_CANLF	Transketolase	TKT	699	76.218	8.83643	48.64	27	27	496	86	79	79	87	76	89	0.00918902	0.00783497	0.00787716	0.00853443	0.0063609	0.00778516	0.00918902	0.00783497	0.00787716	0.00853443	0.0063609	0.00778516		0.910821	-0.13476
F1PBZ4	F1PBZ4_CANLF	NAD(P)H quinone dehydrogenase 1	NQO1	237	26.7958	8.08936	21.94	4	4	61	9	10	11	10	11	10	0.000961641	0.000991768	0.00109682	0.000980969	0.000920656	0.000874738	0.000961641	0.000991768	0.00109682	0.000980969	0.000920656	0.000874738		0.910215	-0.135721
E2QZB3	E2QZB3_CANLF	HSPA (Hsp70) binding protein 1	HSPBP1	357	39.2667	5.19873	15.97	5	5	63	9	10	12	9	10	13	0.000961641	0.000991768	0.00119653	0.000882872	0.00083696	0.00113716	0.000961641	0.000991768	0.00119653	0.000882872	0.00083696	0.00113716		0.906999	-0.140828
E2R3R2	E2R3R2_CANLF	Proteasome subunit beta	PSMB5	263	28.5162	6.68311	34.6	11	11	136	21	23	23	22	23	24	0.00224383	0.00228107	0.00229335	0.00215813	0.00192501	0.00209937	0.00224383	0.00228107	0.00229335	0.00215813	0.00192501	0.00209937		0.90676	-0.141208
Q6EIY9	K2C1_CANLF	Keratin, type II cytoskeletal 1	KRT1	619	63.7511	7.84033	17.77	8	15	1240	199	205	207	204	217	208	0.021263	0.0203313	0.0206401	0.0200118	0.018162	0.0181945	0.021263	0.0203313	0.0206401	0.0200118	0.018162	0.0181945		0.905743	-0.142826
F1PG39	F1PG39_CANLF	Inter-alpha-trypsin inhibitor heavy chain 2	ITIH2	946	106.851	7.41553	7.4	9	9	272	45	44	45	45	50	43	0.00480821	0.00436378	0.00448699	0.00441436	0.0041848	0.00376137	0.00480821	0.00436378	0.00448699	0.00441436	0.0041848	0.00376137		0.904939	-0.144108
E2R9K4	E2R9K4_CANLF	Exportin 1	XPO1	1071	123.062	6.11279	21.01	17	17	124	19	24	18	18	23	22	0.00203013	0.00238024	0.0017948	0.00176574	0.00192501	0.00192442	0.00203013	0.00238024	0.0017948	0.00176574	0.00192501	0.00192442		0.904919	-0.14414
E2RA50	E2RA50_CANLF	Heterogeneous nuclear ribonucleoprotein K	HNRNPK	463	50.8063	5.77002	21.6	9	9	163	24	30	26	20	31	32	0.00256438	0.0029753	0.00259248	0.00196194	0.00259458	0.00279916	0.00256438	0.0029753	0.00259248	0.00196194	0.00259458	0.00279916		0.904516	-0.144781
F1PTZ7	F1PTZ7_CANLF	CD44 antigen	CD44	740	80.7271	5.26221	5.27	4	4	134	22	22	22	21	24	23	0.00235068	0.00218189	0.00219364	0.00206004	0.0020087	0.0020119	0.00235068	0.00218189	0.00219364	0.00206004	0.0020087	0.0020119		0.904022	-0.145571
A0A5F4D104	A0A5F4D104_CANLF	Receptor protein-tyrosine kinase	EGFR	1138	126.912	6.90283	3.69	4	4	18	2	2	5	4	2	3	0.000213698	0.000198354	0.000498554	0.000392388	0.000167392	0.000262421	0.000213698	0.000198354	0.000498554	0.000392388	0.000167392	0.000262421		0.902916	-0.147336
F1PNH6	F1PNH6_CANLF	Selenium binding protein 1	SELENBP1	472	52.2772	6.21436	7.2	3	3	24	5	3	4		6	6	0.000534245	0.00029753	0.000398843	0	0.000502176	0.000524843	0.000534245	0.00029753	0.000398843	8.3696e-05	0.000502176	0.000524843		0.902566	-0.147896
A0A5F4CJS5	A0A5F4CJS5_CANLF	Eukaryotic translation initiation factor 4 gamma 1	EIF4G1	1389	152.99	5.21143	5.33	7	7	37	6	5	7	3	10	6	0.000641094	0.000495884	0.000697976	0.000294291	0.00083696	0.000524843	0.000641094	0.000495884	0.000697976	0.000294291	0.00083696	0.000524843		0.902526	-0.14796
L7N0L3	L7N0L3_CANLF	Histone H4	H4C7	92	10.3849	11.356	58.7	7	7	142	24	22	24	22	25	25	0.00256438	0.00218189	0.00239306	0.00215813	0.0020924	0.00218684	0.00256438	0.00218189	0.00239306	0.00215813	0.0020924	0.00218684		0.901678	-0.149315
A0A5F4CLW4	A0A5F4CLW4_CANLF	Plectin	PLEC	4521	514.03	5.69385	32.96	137	137	1273	189	211	228	184	247	214	0.0201945	0.0209263	0.0227341	0.0180498	0.0206729	0.0187194	0.0201945	0.0209263	0.0227341	0.0180498	0.0206729	0.0187194		0.899574	-0.152687
F1Q0B0	F1Q0B0_CANLF	Nucleolin	NCL	715	77.4357	4.66553	30.91	23	23	581	99	92	96	85	104	105	0.0105781	0.00912427	0.00957224	0.00833824	0.00870439	0.00918474	0.0105781	0.00912427	0.00957224	0.00833824	0.00870439	0.00918474		0.89591	-0.158575
F1P841	F1P841_CANLF	Gc-globulin	GC	474	52.9396	5.32568	14.77	7	7	224	32	41	38	34	39	40	0.00341917	0.00406625	0.00378901	0.0033353	0.00326414	0.00349895	0.00341917	0.00406625	0.00378901	0.0033353	0.00326414	0.00349895		0.89569	-0.158929
E2REU6	E2REU6_CANLF	IF rod domain-containing protein	KRT18	431	48.2086	5.45264	31.55	13	13	456	68	79	79	68	86	76	0.00726573	0.00783497	0.00787716	0.00667059	0.00719786	0.00664801	0.00726573	0.00783497	0.00787716	0.00667059	0.00719786	0.00664801		0.892879	-0.163463
F1PK43	F1PK43_CANLF	Alcohol dehydrogenase [NADP(+)]	NASP	325	36.61	7.51807	23.08	2	6	39	4	6	7		10	7	0.000427396	0.000595061	0.000697976	0	0.00083696	0.000612316	0.000427396	0.000595061	0.000697976	8.3696e-05	0.00083696	0.000612316		0.891039	-0.16644
Q6TEQ7	ANXA2_CANLF	Annexin A2	ANXA2	339	38.6298	7.31299	59.59	23	23	600	98	99	100	82	114	107	0.0104712	0.00981851	0.00997108	0.00804395	0.00954135	0.00935969	0.0104712	0.00981851	0.00997108	0.00804395	0.00954135	0.00935969		0.890426	-0.167433
E2R0D6	E2R0D6_CANLF	Proliferating cell nuclear antigen	PCNA	261	28.7603	4.69092	54.41	11	11	123	20	20	21	17	22	23	0.00213698	0.00198354	0.00209393	0.00166765	0.00184131	0.0020119	0.00213698	0.00198354	0.00209393	0.00166765	0.00184131	0.0020119		0.888391	-0.170733
E2R574	E2R574_CANLF	Elongation factor 1-gamma	EEF1G	437	50.1322	6.7417	37.53	18	18	546	86	93	93	88	93	93	0.00918902	0.00922345	0.00927311	0.00863253	0.00778373	0.00813506	0.00918902	0.00922345	0.00927311	0.00863253	0.00778373	0.00813506		0.886791	-0.173334
J9NXE3	J9NXE3_CANLF	Poly [ADP-ribose] polymerase	PARP1	939	104.482	9.02686	3.62	3	3	28	6	4	4	6	4	4	0.000641094	0.000396707	0.000398843	0.000588582	0.000334784	0.000349895	0.000641094	0.000396707	0.000398843	0.000588582	0.000334784	0.000349895		0.886274	-0.174176
F1P6B7	F1P6B7_CANLF	Annexin	ANXA1	345	38.6018	6.16357	67.54	24	24	567	92	100	90	81	102	102	0.00983011	0.00991768	0.00897398	0.00794585	0.00853699	0.00892232	0.00983011	0.00991768	0.00897398	0.00794585	0.00853699	0.00892232		0.884527	-0.177023
A0A8I3NNX3	A0A8I3NNX3_CANLF	End-binding protein 1	LOC102152698	268	30.1003	5.59229	17.54	3	3	20	2	3	5	3	4	3	0.000213698	0.00029753	0.000498554	0.000294291	0.000334784	0.000262421	0.000213698	0.00029753	0.000498554	0.000294291	0.000334784	0.000262421		0.882859	-0.179745
A0A5F4D2Z7	A0A5F4D2Z7_CANLF	Peptidyl-prolyl cis-trans isomerase	CSNK1G1	273	30.9406	8.07471	32.97	10	10	164	30	26	26	30	26	26	0.00320547	0.0025786	0.00259248	0.00294291	0.0021761	0.00227432	0.00320547	0.0025786	0.00259248	0.00294291	0.0021761	0.00227432		0.882621	-0.180133
J9P7I4	J9P7I4_CANLF	Trifunctional purine biosynthetic protein adenosine-3	LOC100856570	965	103.297	6.21436	21.66	15	15	113	20	17	19	12	19	26	0.00213698	0.00168601	0.00189451	0.00117716	0.00159022	0.00227432	0.00213698	0.00168601	0.00189451	0.00117716	0.00159022	0.00227432		0.881804	-0.181471
J9P9V0	J9P9V0_CANLF	14_3_3 domain-containing protein	YWHAE	240	27.4016	4.89404	65.42	5	19	467	74	78	81	70	79	85	0.00790683	0.00773579	0.00807658	0.00686678	0.00661199	0.00743527	0.00790683	0.00773579	0.00807658	0.00686678	0.00661199	0.00743527		0.881735	-0.181584
E2R9Y9	E2R9Y9_CANLF	60S acidic ribosomal protein P2	RPLP2	115	11.6989	4.61475	25.22	2	2	24	4	4	4	4	4	4	0.000427396	0.000396707	0.000398843	0.000392388	0.000334784	0.000349895	0.000427396	0.000396707	0.000398843	0.000392388	0.000334784	0.000349895		0.880714	-0.183254
F1PB85	F1PB85_CANLF	Serpin family A member 7	SERPINA7	414	46.5041	7.04932	7.97	3	3	52	10	10	6	9	8	9	0.00106849	0.000991768	0.000598265	0.000882872	0.000669568	0.000787264	0.00106849	0.000991768	0.000598265	0.000882872	0.000669568	0.000787264		0.880077	-0.184299
J9P9T3	J9P9T3_CANLF	Adenylate kinase isoenzyme 1	AK1	194	21.6363	7.92822	29.38	7	7	34	8	6	3	7	6	4	0.000854792	0.000595061	0.000299133	0.000686678	0.000502176	0.000349895	0.000854792	0.000595061	0.000299133	0.000686678	0.000502176	0.000349895		0.879795	-0.18476
E2RR58	RL12_CANLF	60S ribosomal protein L12	RPL12	165	17.8075	9.42236	24.24	3	3	28	4	5	5	4	5	5	0.000427396	0.000495884	0.000498554	0.000392388	0.00041848	0.000437369	0.000427396	0.000495884	0.000498554	0.000392388	0.00041848	0.000437369		0.877906	-0.187862
J9NYF2	J9NYF2_CANLF	Ubiquitin recognition factor in ER associated degradation 1	UFD1	307	34.4483	6.69775	9.12	2	2	12		3	3		3	3	0	0.00029753	0.000299133	0	0.000251088	0.000262421	8.3696e-05	0.00029753	0.000299133	8.3696e-05	0.000251088	0.000262421		0.87778	-0.188069
F1PYU9	F1PYU9_CANLF	Keratin, type I cytoskeletal 10	KRT10	568	57.6501	5.14795	23.77	16	18	1499	245	257	249	237	262	249	0.026178	0.0254884	0.024828	0.023249	0.0219284	0.021781	0.026178	0.0254884	0.024828	0.023249	0.0219284	0.021781		0.875335	-0.192092
F1PPR0	F1PPR0_CANLF	Eukaryotic translation initiation factor 3 subunit I	EIF3I	554	61.9021	9.05615	14.44	7	7	50	7	10	8	6	9	10	0.000747943	0.000991768	0.000797687	0.000588582	0.000753264	0.000874738	0.000747943	0.000991768	0.000797687	0.000588582	0.000753264	0.000874738		0.873565	-0.195012
A0A5F4CD56	A0A5F4CD56_CANLF	Nardilysin convertase	NRDC	1159	132.306	4.91943	3.54	4	4	24	4	4	4	3	4	5	0.000427396	0.000396707	0.000398843	0.000294291	0.000334784	0.000437369	0.000427396	0.000396707	0.000398843	0.000294291	0.000334784	0.000437369		0.872028	-0.197554
F1Q3Y0	F1Q3Y0_CANLF	Profilin	PFN1	180	19.4018	9.39307	43.33	8	8	113	15	21	21	20	19	17	0.00160274	0.00208271	0.00209393	0.00196194	0.00159022	0.00148705	0.00160274	0.00208271	0.00209393	0.00196194	0.00159022	0.00148705		0.871931	-0.197714
J9PA46	J9PA46_CANLF	DNA-(apurinic or apyrimidinic site) endonuclease	APEX1	460	50.261	9.37842	15	5	5	32	5	5	6	4	6	6	0.000534245	0.000495884	0.000598265	0.000392388	0.000502176	0.000524843	0.000534245	0.000495884	0.000598265	0.000392388	0.000502176	0.000524843		0.87166	-0.198162
F1PL63	F1PL63_CANLF	Fructose-bisphosphate aldolase	ALDOC	364	39.3172	6.65381	21.15	3	6	48	6	10	8	6	12	6	0.000641094	0.000991768	0.000797687	0.000588582	0.00100435	0.000524843	0.000641094	0.000991768	0.000797687	0.000588582	0.00100435	0.000524843		0.871316	-0.198732
A0A0B4J195	A0A0B4J195_CANLF	Aspartate aminotransferase	GOT1	413	46.3846	7.23975	43.1	15	15	119	20	18	22	22	19	18	0.00213698	0.00178518	0.00219364	0.00215813	0.00159022	0.00157453	0.00213698	0.00178518	0.00219364	0.00215813	0.00159022	0.00157453		0.870349	-0.200333
O18840	ACTB_CANLF	Actin, cytoplasmic 1	ACTB	375	41.7097	5.47803	75.2	23	23	2116	330	373	361	317	368	367	0.0352602	0.036993	0.0359956	0.0310967	0.0308001	0.0321029	0.0352602	0.036993	0.0359956	0.0310967	0.0308001	0.0321029		0.868368	-0.203622
A0A5F4BZJ4	A0A5F4BZJ4_CANLF	Amyloid-beta A4 protein	APP	714	80.7623	4.80518	16.11	8	9	79	11	16	13	15	13	11	0.00117534	0.00158683	0.00129624	0.00147145	0.00108805	0.000962211	0.00117534	0.00158683	0.00129624	0.00147145	0.00108805	0.000962211		0.867757	-0.204637
A0A5F4CHG4	A0A5F4CHG4_CANLF	Peroxiredoxin-1	PRDX1	199	22.1103	8.1333	60.8	14	16	339	59	59	53	61	56	51	0.00630409	0.00585143	0.00528467	0.00598391	0.00468698	0.00446116	0.00630409	0.00585143	0.00528467	0.00598391	0.00468698	0.00446116		0.867654	-0.204809
E2QXD1	E2QXD1_CANLF	Annexin	ANXA7	488	52.5347	5.68115	5.94	3	3	7	2	2				3	0.000213698	0.000198354	0	0	0	0.000262421	0.000213698	0.000198354	8.3696e-05	8.3696e-05	8.3696e-05	0.000262421		0.867	-0.205896
F1PQS3	F1PQS3_CANLF	F-actin-capping protein subunit beta	CAPZB	371	41.1355	5.68115	20.22	7	7	62	13	9	9	8	12	11	0.00138904	0.000892591	0.000897398	0.000784775	0.00100435	0.000962211	0.00138904	0.000892591	0.000897398	0.000784775	0.00100435	0.000962211		0.865466	-0.208451
J9P2B7	J9P2B7_CANLF	Histone H2A	H2AC14	128	13.8978	10.8872	35.94	4	4	73	9	15	13	13	13	10	0.000961641	0.00148765	0.00129624	0.00127526	0.00108805	0.000874738	0.000961641	0.00148765	0.00129624	0.00127526	0.00108805	0.000874738		0.864508	-0.210048
E2RF06	E2RF06_CANLF	Importin 5	IPO5	1083	122.193	4.94482	29.27	22	22	190	32	33	31	31	30	33	0.00341917	0.00327284	0.00309104	0.003041	0.00251088	0.00288663	0.00341917	0.00327284	0.00309104	0.003041	0.00251088	0.00288663		0.862566	-0.213293
F1PXN2	F1PXN2_CANLF	Alpha fetoprotein	AFP	609	68.6661	6.16357	9.52	6	7	1272	216	221	206	215	214	200	0.0230794	0.0219181	0.0205404	0.0210908	0.0179109	0.0174948	0.0230794	0.0219181	0.0205404	0.0210908	0.0179109	0.0174948		0.862044	-0.214167
E2RG17	E2RG17_CANLF	Ribosome assembly factor mrt4	MRTO4	240	27.524	8.29443	18.33	4	4	12	2	4			3	3	0.000213698	0.000396707	0	0	0.000251088	0.000262421	0.000213698	0.000396707	8.3696e-05	8.3696e-05	0.000251088	0.000262421		0.860401	-0.216919
F1Q466	F1Q466_CANLF	Acetyl-CoA acetyltransferase 2	ACAT2	397	41.027	7.2251	32.49	9	9	46	8	8	7	4	10	9	0.000854792	0.000793415	0.000697976	0.000392388	0.00083696	0.000787264	0.000854792	0.000793415	0.000697976	0.000392388	0.00083696	0.000787264		0.859529	-0.218382
E2RLN5	E2RLN5_CANLF	AP complex subunit sigma	AP1S1	158	18.7206	5.73193	14.56	2	2	8	2	2			2	2	0.000213698	0.000198354	0	0	0.000167392	0.000174948	0.000213698	0.000198354	8.3696e-05	8.3696e-05	0.000167392	0.000174948		0.85938	-0.218632
F1P7P3	F1P7P3_CANLF	F-actin-capping protein subunit alpha	CAPZA1	286	32.9644	5.8208	33.22	5	6	59	7	12	11	9	11	9	0.000747943	0.00119012	0.00109682	0.000882872	0.000920656	0.000787264	0.000747943	0.00119012	0.00109682	0.000882872	0.000920656	0.000787264		0.853671	-0.228248
A0A5F4CR13	A0A5F4CR13_CANLF	Coatomer subunit alpha	COPA	1115	126.121	7.89893	4.48	5	5	29		7	8	6	8		0	0.000694238	0.000797687	0.000588582	0.000669568	0	8.3696e-05	0.000694238	0.000797687	0.000588582	0.000669568	8.3696e-05		0.85163	-0.231701
A0A5F4D559	A0A5F4D559_CANLF	Eukaryotic translation elongation factor 1 delta	EEF1D	683	74.3147	7.85498	6.73	4	4	65	11	11	11	10	12	10	0.00117534	0.00109095	0.00109682	0.000980969	0.00100435	0.000874738	0.00117534	0.00109095	0.00109682	0.000980969	0.00100435	0.000874738		0.850422	-0.233748
P54714	TPIS_CANLF	Triosephosphate isomerase	TPI1	249	26.6978	7.32764	66.27	13	13	238	38	42	41	35	41	41	0.00406026	0.00416543	0.00408814	0.00343339	0.00343154	0.00358642	0.00406026	0.00416543	0.00408814	0.00343339	0.00343154	0.00358642		0.848749	-0.23659
A0A8P0SVG9	A0A8P0SVG9_CANLF	Carbonyl reductase (NADPH)	LOC610164	277	30.5127	7.72314	63.9	14	14	130	20	23	23	18	25	21	0.00213698	0.00228107	0.00229335	0.00176574	0.0020924	0.00183695	0.00213698	0.00228107	0.00229335	0.00176574	0.0020924	0.00183695		0.848571	-0.236893
F1Q0R0	F1Q0R0_CANLF	Keratin 14	KRT14	531	57.6076	6.1001	25.99	1	13	582	83	107	106	82	105	99	0.00886847	0.0106119	0.0105693	0.00804395	0.00878808	0.0086599	0.00886847	0.0106119	0.0105693	0.00804395	0.00878808	0.0086599		0.848325	-0.237312
E2RSU7	E2RSU7_CANLF	Activator of HSP90 ATPase activity 1	AHSA1	338	38.2693	5.42725	21.89	5	5	35	6	6	6	8	5	4	0.000641094	0.000595061	0.000598265	0.000784775	0.00041848	0.000349895	0.000641094	0.000595061	0.000598265	0.000784775	0.00041848	0.000349895		0.846671	-0.240127
P25473	CLUS_CANLF	Clusterin	CLU	445	51.7566	5.90967	33.93	16	16	645	108	109	112	101	108	107	0.0115397	0.0108103	0.0111676	0.00990779	0.00903917	0.00935969	0.0115397	0.0108103	0.0111676	0.00990779	0.00903917	0.00935969		0.844531	-0.243777
A0A5F4CDI5	A0A5F4CDI5_CANLF	COP9 signalosome subunit 7B	COPS7B	231	26.4377	7.43018	19.05	3	3	15	2	4	2		4	3	0.000213698	0.000396707	0.000199422	0	0.000334784	0.000262421	0.000213698	0.000396707	0.000199422	8.3696e-05	0.000334784	0.000262421		0.840798	-0.250168
J9P2H0	J9P2H0_CANLF	Spectrin alpha, non-erythrocytic 1	SPTAN1	2472	284.333	5.33838	30.06	58	58	319	46	54	63	46	59	51	0.00491506	0.00535555	0.00628178	0.00451246	0.00493806	0.00446116	0.00491506	0.00535555	0.00628178	0.00451246	0.00493806	0.00446116		0.840464	-0.250742
A0A8I3PTN2	A0A8I3PTN2_CANLF	Poly(rC) binding protein 1	LOC491817	337	35.4599	7.37158	32.05	7	7	92	16	13	18	14	16	15	0.00170958	0.0012893	0.0017948	0.00137336	0.00133914	0.00131211	0.00170958	0.0012893	0.0017948	0.00137336	0.00133914	0.00131211		0.839564	-0.252288
J9NZ79	J9NZ79_CANLF	Syndecan 4	SDC4	202	21.9262	4.50049	34.65	6	6	174	31	30	28	28	30	27	0.00331232	0.0029753	0.0027919	0.00274671	0.00251088	0.00236179	0.00331232	0.0029753	0.0027919	0.00274671	0.00251088	0.00236179		0.839183	-0.252943
E2R761	E2R761_CANLF	L-lactate dehydrogenase	LDHB	334	36.5991	6.04932	43.41	11	12	211	37	36	35	34	35	34	0.00395341	0.00357037	0.00348988	0.0033353	0.00292936	0.00297411	0.00395341	0.00357037	0.00348988	0.0033353	0.00292936	0.00297411		0.838846	-0.253522
A0A5F4CUQ1	A0A5F4CUQ1_CANLF	Tropomyosin 1	TPM1	368	41.3492	5.13525	12.5	1	6	65	13	14			13	14	0.00138904	0.00138848	0	0	0.00108805	0.00122463	0.00138904	0.00138848	8.3696e-05	8.3696e-05	0.00108805	0.00122463		0.83754	-0.25577
A0A8C0Q5H2	A0A8C0Q5H2_CANLF	Myosin light chain 6	MYL6	151	16.9191	4.65283	47.68	6	6	39	7	6	7	6	5	8	0.000747943	0.000595061	0.000697976	0.000588582	0.00041848	0.00069979	0.000747943	0.000595061	0.000697976	0.000588582	0.00041848	0.00069979		0.83629	-0.257924
F1P6Q0	F1P6Q0_CANLF	G protein subunit alpha i3	GNAI3	354	40.5363	5.69385	9.6	3	3	21	4	3	4		5	5	0.000427396	0.00029753	0.000398843	0	0.00041848	0.000437369	0.000427396	0.00029753	0.000398843	8.3696e-05	0.00041848	0.000437369		0.836065	-0.258313
F1PRT4	F1PRT4_CANLF	Coatomer subunit delta	ARCN1	511	57.2092	6.21436	15.66	8	8	74	12	14	12	11	12	13	0.00128219	0.00138848	0.00119653	0.00107907	0.00100435	0.00113716	0.00128219	0.00138848	0.00119653	0.00107907	0.00100435	0.00113716		0.832794	-0.263968
A0A5F4DFY8	A0A5F4DFY8_CANLF	Splicing factor 3b subunit 3	SF3B3	1185	131.99	5.22412	17.64	16	16	112	19	20	19	23	17	14	0.00203013	0.00198354	0.00189451	0.00225623	0.00142283	0.00122463	0.00203013	0.00198354	0.00189451	0.00225623	0.00142283	0.00122463		0.829985	-0.268843
P18067	RAB7A_CANLF	Ras-related protein Rab-7a	RAB7A	207	23.5049	6.69775	28.5	5	5	39	9	5	6	7	8	4	0.000961641	0.000495884	0.000598265	0.000686678	0.000669568	0.000349895	0.000961641	0.000495884	0.000598265	0.000686678	0.000669568	0.000349895		0.82992	-0.268956
E2QZN8	E2QZN8_CANLF	Pentraxin 3	PTX3	344	37.4709	5.90967	11.92	4	4	20	7	3			6	4	0.000747943	0.00029753	0	0	0.000502176	0.000349895	0.000747943	0.00029753	8.3696e-05	8.3696e-05	0.000502176	0.000349895		0.828721	-0.271041
E5Q8W5	E5Q8W5_CANLF	Galectin	LGALS3	287	29.4866	8.07471	18.12	5	5	60	10	13	8	11	12	6	0.00106849	0.0012893	0.000797687	0.00107907	0.00100435	0.000524843	0.00106849	0.0012893	0.000797687	0.00107907	0.00100435	0.000524843		0.826582	-0.274769
E2RNL3	E2RNL3_CANLF	Peroxiredoxin 4	PRDX4	276	30.874	7.85498	16.3	3	5	58	10	10	10	10	8	10	0.00106849	0.000991768	0.000997108	0.000980969	0.000669568	0.000874738	0.00106849	0.000991768	0.000997108	0.000980969	0.000669568	0.000874738		0.825964	-0.275849
F1PBI6	F1PBI6_CANLF	Thrombospondin 1	THBS1	1456	158.259	6.37939	18.34	25	25	389	65	68	68	58	67	63	0.00694519	0.00674402	0.00678034	0.00568962	0.00560763	0.00551085	0.00694519	0.00674402	0.00678034	0.00568962	0.00560763	0.00551085		0.821127	-0.284322
E2R0P3	E2R0P3_CANLF	Isochorismatase domain containing 1	ISOC1	177	19.3095	8.14795	28.81	4	4	29	6	6	3	5	5	4	0.000641094	0.000595061	0.000299133	0.000490485	0.00041848	0.000349895	0.000641094	0.000595061	0.000299133	0.000490485	0.00041848	0.000349895		0.81995	-0.286391
A0A5F4CKZ2	A0A5F4CKZ2_CANLF	Aspartate carbamoyltransferase	CAD	2162	236.198	6.65381	8.97	16	16	83	13	12	18	12	12	16	0.00138904	0.00119012	0.0017948	0.00117716	0.00100435	0.00139958	0.00138904	0.00119012	0.0017948	0.00117716	0.00100435	0.00139958		0.818732	-0.288537
A0A8I3MMN5	A0A8I3MMN5_CANLF	Ubiquitin B	UBB	229	25.7148	7.43018	61.57	4	4	127	20	23	23	21	19	21	0.00213698	0.00228107	0.00229335	0.00206004	0.00159022	0.00183695	0.00213698	0.00228107	0.00229335	0.00206004	0.00159022	0.00183695		0.817596	-0.290541
E2QW49	E2QW49_CANLF	Proliferation-associated 2G4	PA2G4	394	43.7752	6.55127	26.65	10	10	106	16	19	20	16	18	17	0.00170958	0.00188436	0.00199422	0.00156955	0.00150653	0.00148705	0.00170958	0.00188436	0.00199422	0.00156955	0.00150653	0.00148705		0.816571	-0.292349
E2RN00	E2RN00_CANLF	26S proteasome non-ATPase regulatory subunit 6	PRICKLE2	516	58.1778	8.70459	31.2	17	17	127	22	23	21	20	19	22	0.00235068	0.00228107	0.00209393	0.00196194	0.00159022	0.00192442	0.00235068	0.00228107	0.00209393	0.00196194	0.00159022	0.00192442		0.814281	-0.296402
A0A5F4DJ85	A0A5F4DJ85_CANLF	Rho GDP dissociation inhibitor alpha	ARHGDIA	281	30.7777	7.63525	27.05	7	7	189	35	28	35	29	33	29	0.00373972	0.00277695	0.00348988	0.00284481	0.00276197	0.00253674	0.00373972	0.00277695	0.00348988	0.00284481	0.00276197	0.00253674		0.813819	-0.29722
E2R6W9	E2R6W9_CANLF	E2 ubiquitin-conjugating enzyme	UBE2K	200	22.3926	5.43994	16.5	3	3	31	7	5	4	4	5	6	0.000747943	0.000495884	0.000398843	0.000392388	0.00041848	0.000524843	0.000747943	0.000495884	0.000398843	0.000392388	0.00041848	0.000524843		0.813133	-0.298436
A0A5F4BU02	A0A5F4BU02_CANLF	V-type proton ATPase subunit C	ATP6V1C1	382	43.9279	7.41553	8.64	4	4	23	5	4	3	4	2	5	0.000534245	0.000396707	0.000299133	0.000392388	0.000167392	0.000437369	0.000534245	0.000396707	0.000299133	0.000392388	0.000167392	0.000437369		0.810634	-0.302878
J9PAI4	J9PAI4_CANLF	Chaperonin containing TCP1 subunit 5	CCT5	448	49.4928	6.48096	12.5	5	5	31	7	5	4	4	7	4	0.000747943	0.000495884	0.000398843	0.000392388	0.000585872	0.000349895	0.000747943	0.000495884	0.000398843	0.000392388	0.000585872	0.000349895		0.808534	-0.30662
E2QV08	E2QV08_CANLF	Malate dehydrogenase	MDH1	334	36.403	6.91748	40.42	12	12	190	32	34	33	27	32	32	0.00341917	0.00337201	0.00329046	0.00264862	0.00267827	0.00279916	0.00341917	0.00337201	0.00329046	0.00264862	0.00267827	0.00279916		0.806025	-0.311104
H9GWY1	H9GWY1_CANLF	Inter-alpha-trypsin inhibitor heavy chain 4	ITIH4	890	98.613	6.60986	2.58	3	3	73	14	13	11	10	12	13	0.00149589	0.0012893	0.00109682	0.000980969	0.00100435	0.00113716	0.00149589	0.0012893	0.00109682	0.000980969	0.00100435	0.00113716		0.804347	-0.314109
A0A5F4D6L0	A0A5F4D6L0_CANLF	Clathrin heavy chain	CLTC	1679	191.938	5.69385	25.79	34	34	339	57	62	58	51	65	46	0.00609039	0.00614896	0.00578323	0.00500294	0.00544024	0.00402379	0.00609039	0.00614896	0.00578323	0.00500294	0.00544024	0.00402379		0.802714	-0.317043
A0A5F4CGI1	A0A5F4CGI1_CANLF	Keratin 14	KRT14	441	48.8673	5.14795	24.49	2	12	287	40		61	38		52	0.00427396	0	0.00608236	0.00372768	0	0.00454864	0.00427396	8.3696e-05	0.00608236	0.00372768	8.3696e-05	0.00454864		0.800766	-0.320547
J9P0L0	J9P0L0_CANLF	Collagen type III alpha 1 chain	COL3A1	1162	111.485	6.02393	3.7	5	5	42	6	7	9	6	9	5	0.000641094	0.000694238	0.000897398	0.000588582	0.000753264	0.000437369	0.000641094	0.000694238	0.000897398	0.000588582	0.000753264	0.000437369		0.796879	-0.327568
E2QVU9	E2QVU9_CANLF	Biliverdin reductase B	BLVRB	206	22.0653	7.59131	50.97	7	7	67	11	10	14	8	13	11	0.00117534	0.000991768	0.00139595	0.000784775	0.00108805	0.000962211	0.00117534	0.000991768	0.00139595	0.000784775	0.00108805	0.000962211		0.795674	-0.32975
P00011	CYC_CANLF	Cytochrome c	CYCS	105	11.6251	9.5835	24.76	3	3	22	6		5	3	6	2	0.000641094	0	0.000498554	0.000294291	0.000502176	0.000174948	0.000641094	8.3696e-05	0.000498554	0.000294291	0.000502176	0.000174948		0.794065	-0.332672
F1PUB5	F1PUB5_CANLF	Proteasome 20S subunit alpha 7	PSMA7	178	20.1906	8.51416	32.02	5	5	57	10	10	10	9	8	10	0.00106849	0.000991768	0.000997108	0.000882872	0.000669568	0.000874738	0.00106849	0.000991768	0.000997108	0.000882872	0.000669568	0.000874738		0.793879	-0.33301
E2RES2	E2RES2_CANLF	Antithrombin-III	SERPINC1	544	60.9462	8.04541	16.18	9	9	192	30	35	36	28	30	33	0.00320547	0.00347119	0.00358959	0.00274671	0.00251088	0.00288663	0.00320547	0.00347119	0.00358959	0.00274671	0.00251088	0.00288663		0.793301	-0.334059
E2RH91	E2RH91_CANLF	Staphylococcal nuclease domain-containing protein	SND1	995	111.176	8.08936	11.26	8	8	29	7	5	3	2	6	6	0.000747943	0.000495884	0.000299133	0.000196194	0.000502176	0.000524843	0.000747943	0.000495884	0.000299133	0.000196194	0.000502176	0.000524843		0.79277	-0.335025
F1PLJ9	F1PLJ9_CANLF	Isoleucyl-tRNA synthetase	IARS1	1262	144.313	6.12549	10.62	12	12	53	9	8	11	9	8	8	0.000961641	0.000793415	0.00109682	0.000882872	0.000669568	0.00069979	0.000961641	0.000793415	0.00109682	0.000882872	0.000669568	0.00069979		0.789737	-0.340556
A0A5F4DEZ3	A0A5F4DEZ3_CANLF	Dihydropyrimidinase-related protein 2	DPYSL2	572	62.2226	6.37939	14.16	6	6	30	4	7	5	6	3	5	0.000427396	0.000694238	0.000498554	0.000588582	0.000251088	0.000437369	0.000427396	0.000694238	0.000498554	0.000588582	0.000251088	0.000437369		0.788204	-0.343359
A0A5F4BVX4	A0A5F4BVX4_CANLF	Proteasome subunit alpha type	PSMA6	203	22.8113	8.32373	40.89	7	7	87	16	14	16	14	13	14	0.00170958	0.00138848	0.00159537	0.00137336	0.00108805	0.00122463	0.00170958	0.00138848	0.00159537	0.00137336	0.00108805	0.00122463		0.785361	-0.348573
A0A5F4BS42	A0A5F4BS42_CANLF	3'(2'), 5'-bisphosphate nucleotidase 1	BPNT1	272	29.1843	8.48486	29.04	6	6	34	6	6	6	6	6	4	0.000641094	0.000595061	0.000598265	0.000588582	0.000502176	0.000349895	0.000641094	0.000595061	0.000598265	0.000588582	0.000502176	0.000349895		0.785345	-0.348602
F1PDJ5	F1PDJ5_CANLF	Apolipoprotein A-I	APOA1	266	30.1628	5.38916	15.41	4	4	136	25	23	24	21	23	20	0.00267123	0.00228107	0.00239306	0.00206004	0.00192501	0.00174948	0.00267123	0.00228107	0.00239306	0.00206004	0.00192501	0.00174948		0.7807	-0.357159
A0A5F4D018	A0A5F4D018_CANLF	Coagulation factor V	F5	2151	243.783	5.85889	0.93	2	2	19	3	4	3	2	4	3	0.000320547	0.000396707	0.000299133	0.000196194	0.000334784	0.000262421	0.000320547	0.000396707	0.000299133	0.000196194	0.000334784	0.000262421		0.780607	-0.357331
A0A5F4BW32	A0A5F4BW32_CANLF	Fibronectin	FN1	2428	267.305	5.5542	22.57	37	37	515	84	103	86	77	84	81	0.00897532	0.0102152	0.00857513	0.00755346	0.00703047	0.00708537	0.00897532	0.0102152	0.00857513	0.00755346	0.00703047	0.00708537		0.780435	-0.357649
A0A5F4C590	A0A5F4C590_CANLF	AP-1 complex subunit gamma	PHLPP2	825	91.7243	6.80029	8.73	6	6	32	6	6	5	5	4	6	0.000641094	0.000595061	0.000498554	0.000490485	0.000334784	0.000524843	0.000641094	0.000595061	0.000498554	0.000490485	0.000334784	0.000524843		0.778292	-0.361616
A0A5F4CWG8	A0A5F4CWG8_CANLF	Serpin B5	SERPINB5	375	42.1175	5.96045	46.67	15	15	124	21	22	23	20	17	21	0.00224383	0.00218189	0.00229335	0.00196194	0.00142283	0.00183695	0.00224383	0.00218189	0.00229335	0.00196194	0.00142283	0.00183695		0.777149	-0.363736
A0A5F4CCU0	A0A5F4CCU0_CANLF	ATPase H(+)-transporting lysosomal accessory protein 2	ATP6AP2	325	35.8325	5.51611	10.46	4	4	7	4			3			0.000427396	0	0	0.000294291	0	0	0.000427396	8.3696e-05	8.3696e-05	0.000294291	8.3696e-05	8.3696e-05		0.776214	-0.365474
A0A5F4CN31	A0A5F4CN31_CANLF	Glucose-6-phosphate isomerase	GPI	532	60.0267	7.7085	18.05	7	7	62	10	14	9	10	11	8	0.00106849	0.00138848	0.000897398	0.000980969	0.000920656	0.00069979	0.00106849	0.00138848	0.000897398	0.000980969	0.000920656	0.00069979		0.775532	-0.366742
F1Q3C4	F1Q3C4_CANLF	Glutathione transferase	LOC479912	218	25.7492	7.47412	34.4	8	8	45	6	7	11	7	8	6	0.000641094	0.000694238	0.00109682	0.000686678	0.000669568	0.000524843	0.000641094	0.000694238	0.00109682	0.000686678	0.000669568	0.000524843		0.773426	-0.370665
A0A5F4CK29	A0A5F4CK29_CANLF	Serpin family F member 1	SERPINF1	399	44.4415	8.04541	8.52	3	3	32	5	6	6	4	6	5	0.000534245	0.000595061	0.000598265	0.000392388	0.000502176	0.000437369	0.000534245	0.000595061	0.000598265	0.000392388	0.000502176	0.000437369		0.770986	-0.375224
A0A8I3NVG7	A0A8I3NVG7_CANLF	Peptidyl-prolyl cis-trans isomerase	-	156	17.0565	8.77783	70.51	12	12	189	34	36	31	28	31	29	0.00363287	0.00357037	0.00309104	0.00274671	0.00259458	0.00253674	0.00363287	0.00357037	0.00309104	0.00274671	0.00259458	0.00253674		0.765283	-0.385935
Q7YQC6	HSP71_CANLF	Heat shock 70 kDa protein 1	HSPA1	641	70.027	5.65576	12.32	4	7	57	9		11	15			0.000961641	0	0.00109682	0.00147145	0	0	0.000961641	8.3696e-05	0.00109682	0.00147145	8.3696e-05	8.3696e-05		0.765045	-0.386384
A0A5F4CZS5	A0A5F4CZS5_CANLF	Collagen alpha-1(I) chain	COL1A1	1442	137.133	5.94775	1.04	2	2	20	4	4	3		5	4	0.000427396	0.000396707	0.000299133	0	0.00041848	0.000349895	0.000427396	0.000396707	0.000299133	8.3696e-05	0.00041848	0.000349895		0.758586	-0.398615
A0A5F4CVJ1	A0A5F4CVJ1_CANLF	USO1 vesicle transport factor	USO1	901	101.316	4.98291	7.55	6	6	28	6	5	4	4	4	5	0.000641094	0.000495884	0.000398843	0.000392388	0.000334784	0.000437369	0.000641094	0.000495884	0.000398843	0.000392388	0.000334784	0.000437369		0.758252	-0.39925
A0A8I3MRA6	A0A8I3MRA6_CANLF	Secretion associated Ras related GTPase 1A	SAR1A	187	21.0989	7.50342	16.58	3	3	39	7	8	6	6	6	6	0.000747943	0.000793415	0.000598265	0.000588582	0.000502176	0.000524843	0.000747943	0.000793415	0.000598265	0.000588582	0.000502176	0.000524843		0.755086	-0.405286
E2R413	E2R413_CANLF	Macrophage-capping protein	CAPG	420	46.6118	7.44482	30.24	10	10	240	40	49	40	32	38	41	0.00427396	0.00485966	0.00398843	0.0031391	0.00318045	0.00358642	0.00427396	0.00485966	0.00398843	0.0031391	0.00318045	0.00358642		0.75491	-0.405623
E2RKJ1	E2RKJ1_CANLF	Cell cycle and apoptosis regulator 2	CCAR2	918	102.071	5.19873	3.92	3	3	11		3	3		2	3	0	0.00029753	0.000299133	0	0.000167392	0.000262421	8.3696e-05	0.00029753	0.000299133	8.3696e-05	0.000167392	0.000262421		0.754762	-0.405906
E2RM30	E2RM30_CANLF	GDP-4-keto-6-deoxy-D-mannose-3,5-epimerase-4-reductase	GFUS	321	35.8412	7.1665	34.58	8	8	67	10	12	14	7	12	12	0.00106849	0.00119012	0.00139595	0.000686678	0.00100435	0.00104969	0.00106849	0.00119012	0.00139595	0.000686678	0.00100435	0.00104969		0.749943	-0.415147
E2R7W6	E2R7W6_CANLF	IF rod domain-containing protein	KRT42	427	47.1015	5.23682	14.29	2	7	318	49	60	63	46	48	52	0.0052356	0.00595061	0.00628178	0.00451246	0.00401741	0.00454864	0.0052356	0.00595061	0.00628178	0.00451246	0.00401741	0.00454864		0.748712	-0.417517
A0A140KFN6	A0A140KFN6_CANLF	MHC class II antigen beta chain	DLA-DRB1	266	30.1223	7.47412	17.29	4	4	33	6	6	6		6	9	0.000641094	0.000595061	0.000598265	0	0.000502176	0.000787264	0.000641094	0.000595061	0.000598265	8.3696e-05	0.000502176	0.000787264		0.748539	-0.41785
J9JHE4	J9JHE4_CANLF	Tripeptidyl-peptidase 2	TPP2	1173	130.307	6.43018	2.64	3	3	24	4	4	5	4	4	3	0.000427396	0.000396707	0.000498554	0.000392388	0.000334784	0.000262421	0.000427396	0.000396707	0.000498554	0.000392388	0.000334784	0.000262421		0.748185	-0.418532
O62711	O62711_CANLF	Glutaminyl-peptide cyclotransferase	QPCTL	239	27.299	6.90283	23.43	4	4	52	9	8	11	6	9	9	0.000961641	0.000793415	0.00109682	0.000588582	0.000753264	0.000787264	0.000961641	0.000793415	0.00109682	0.000588582	0.000753264	0.000787264		0.746565	-0.421661
E2RA64	E2RA64_CANLF	L-lactate dehydrogenase	LDHA	332	36.5623	8.26514	48.19	15	16	254	45	47	45	31	46	40	0.00480821	0.00466131	0.00448699	0.003041	0.00385002	0.00349895	0.00480821	0.00466131	0.00448699	0.003041	0.00385002	0.00349895		0.744454	-0.425746
E2QTC7	E2QTC7_CANLF	Peptidylprolyl isomerase D	PPID	370	40.9899	7.38623	15.68	6	6	24	4	5	4	3	3	5	0.000427396	0.000495884	0.000398843	0.000294291	0.000251088	0.000437369	0.000427396	0.000495884	0.000398843	0.000294291	0.000251088	0.000437369		0.74331	-0.427964
A0A5F4CWL3	A0A5F4CWL3_CANLF	Serine/threonine-protein phosphatase 2A activator	PTPA	294	33.472	6.17627	24.83	6	6	37	5	8	7	4	7	6	0.000534245	0.000793415	0.000697976	0.000392388	0.000585872	0.000524843	0.000534245	0.000793415	0.000697976	0.000392388	0.000585872	0.000524843		0.74204	-0.430431
Q28895	NPC2_CANLF	NPC intracellular cholesterol transporter 2	NPC2	149	16.0453	8.01611	43.62	5	5	35	6	6	7	5	6	5	0.000641094	0.000595061	0.000697976	0.000490485	0.000502176	0.000437369	0.000641094	0.000595061	0.000697976	0.000490485	0.000502176	0.000437369		0.739365	-0.435641
A0A5F4CAM8	A0A5F4CAM8_CANLF	SH3 domain binding glutamate rich protein like 3	SH3BGRL3	85	9.27964	8.1626	34.12	2	2	7			4		3		0	0	0.000398843	0	0.000251088	0	8.3696e-05	8.3696e-05	0.000398843	8.3696e-05	0.000251088	8.3696e-05		0.739057	-0.436243
F6X9C1	F6X9C1_CANLF	Cathepsin H	CTSH	303	34.0035	8.76318	11.88	3	3	48	10	9	7	6	7	9	0.00106849	0.000892591	0.000697976	0.000588582	0.000585872	0.000787264	0.00106849	0.000892591	0.000697976	0.000588582	0.000585872	0.000787264		0.737749	-0.438798
Q5JZR0	Q5JZR0_CANLF	Palmitoyl-protein hydrolase 1	ppt1	306	34.1613	6.34131	14.05	4	4	14	3	2	3		2	4	0.000320547	0.000198354	0.000299133	0	0.000167392	0.000349895	0.000320547	0.000198354	0.000299133	8.3696e-05	0.000167392	0.000349895		0.734668	-0.444835
F1P963	8ODP_CANLF	7,8-dihydro-8-oxoguanine triphosphatase	NUDT1	156	18.0681	5.22412	16.67	2	2	5			3			2	0	0	0.000299133	0	0	0.000174948	8.3696e-05	8.3696e-05	0.000299133	8.3696e-05	8.3696e-05	0.000174948		0.733808	-0.446525
F1PIA2	F1PIA2_CANLF	Ubiquitinyl hydrolase 1	OTUB1	252	29.1815	5.13525	40.87	9	9	59	11	10	11	7	11	9	0.00117534	0.000991768	0.00109682	0.000686678	0.000920656	0.000787264	0.00117534	0.000991768	0.00109682	0.000686678	0.000920656	0.000787264		0.733656	-0.446825
F1P8U3	F1P8U3_CANLF	GM2 ganglioside activator	GM2A	196	21.5631	7.25439	9.69	3	3	10			6	4			0	0	0.000598265	0.000392388	0	0	8.3696e-05	8.3696e-05	0.000598265	0.000392388	8.3696e-05	8.3696e-05		0.73111	-0.451839
F1PCV3	F1PCV3_CANLF	Angiotensin-converting enzyme	ACE	1307	150.445	6.81494	11.86	13	13	60	8	12	13	9	9	9	0.000854792	0.00119012	0.00129624	0.000882872	0.000753264	0.000787264	0.000854792	0.00119012	0.00129624	0.000882872	0.000753264	0.000787264		0.725318	-0.463314
P61105	RAB2A_CANLF	Ras-related protein Rab-2A	RAB2A	212	23.5308	6.53662	17.92	3	3	22	5	3	4	3	4	3	0.000534245	0.00029753	0.000398843	0.000294291	0.000334784	0.000262421	0.000534245	0.00029753	0.000398843	0.000294291	0.000334784	0.000262421		0.724429	-0.465084
A0A5F4DCI2	A0A5F4DCI2_CANLF	Laminin subunit alpha 3	LAMA3	3304	363.807	7.07861	7.96	23	23	129	24	21	26	20	15	23	0.00256438	0.00208271	0.00259248	0.00196194	0.00125544	0.0020119	0.00256438	0.00208271	0.00259248	0.00196194	0.00125544	0.0020119		0.722318	-0.469293
A0A8P0NSR6	A0A8P0NSR6_CANLF	Importin subunit alpha	KPNA2	505	55.4104	5.19873	12.28	5	5	58	10	11	11	10	8	8	0.00106849	0.00109095	0.00109682	0.000980969	0.000669568	0.00069979	0.00106849	0.00109095	0.00109682	0.000980969	0.000669568	0.00069979		0.721789	-0.470352
A0A5F4DIR5	A0A5F4DIR5_CANLF	Protein arginine methyltransferase 1	PRMT1	347	39.9028	5.60498	36.89	11	11	87	11	20	17	12	13	14	0.00117534	0.00198354	0.00169508	0.00117716	0.00108805	0.00122463	0.00117534	0.00198354	0.00169508	0.00117716	0.00108805	0.00122463		0.718968	-0.476
A0A8I3MPF7	A0A8I3MPF7_CANLF	Aspartate aminotransferase	GOT2	402	44.4557	8.93896	8.46	3	3	5			3		2		0	0	0.000299133	0	0.000167392	0	8.3696e-05	8.3696e-05	0.000299133	8.3696e-05	0.000167392	8.3696e-05		0.717613	-0.478722
A0A5F4CM06	A0A5F4CM06_CANLF	Actinin alpha 1	ACTN1	872	100.228	5.5415	22.02	4	16	125	16	22	22		24	26	0.00170958	0.00218189	0.00219364	0	0.0020087	0.00227432	0.00170958	0.00218189	0.00219364	8.3696e-05	0.0020087	0.00227432		0.717607	-0.478735
F1PTX8	F1PTX8_CANLF	FAM3 metabolism regulating signaling molecule D	FAM3D	224	24.9092	9.51025	13.39	4	4	49	9	10	8	5	7	10	0.000961641	0.000991768	0.000797687	0.000490485	0.000585872	0.000874738	0.000961641	0.000991768	0.000797687	0.000490485	0.000585872	0.000874738		0.709206	-0.495723
P41324	IL8_CANLF	Interleukin-8	CXCL8	101	11.273	8.35303	46.53	6	6	92	18	14	19	14	14	13	0.00192328	0.00138848	0.00189451	0.00137336	0.00117174	0.00113716	0.00192328	0.00138848	0.00189451	0.00137336	0.00117174	0.00113716		0.707275	-0.499657
A0A5F4D7Z5	A0A5F4D7Z5_CANLF	Filamin A	FLNA	2314	245.582	6.01123	11.24	18	19	76	13	13	16	9	13	12	0.00138904	0.0012893	0.00159537	0.000882872	0.00108805	0.00104969	0.00138904	0.0012893	0.00159537	0.000882872	0.00108805	0.00104969		0.706788	-0.500651
E2RT55	E2RT55_CANLF	COP9 signalosome complex subunit 4	COPS4	406	46.2397	5.8335	44.33	14	14	65	12	12	12	8	12	9	0.00128219	0.00119012	0.00119653	0.000784775	0.00100435	0.000787264	0.00128219	0.00119012	0.00119653	0.000784775	0.00100435	0.000787264		0.702236	-0.509972
A0A5F4D7I2	A0A5F4D7I2_CANLF	G3BP stress granule assembly factor 1	G3BP1	438	49.4317	5.17334	18.49	5	5	53	10	10	9	2	12	10	0.00106849	0.000991768	0.000897398	0.000196194	0.00100435	0.000874738	0.00106849	0.000991768	0.000897398	0.000196194	0.00100435	0.000874738		0.701665	-0.511146
E2R3U8	E2R3U8_CANLF	HORMA domain-containing protein	MAD2L1	267	30.2497	8.1626	9.36	3	3	5	3					2	0.000320547	0	0	0	0	0.000174948	0.000320547	8.3696e-05	8.3696e-05	8.3696e-05	8.3696e-05	0.000174948		0.701603	-0.511273
A0A5F4D6J7	A0A5F4D6J7_CANLF	Bleomycin hydrolase	BLMH	421	48.6772	7.66455	9.74	3	3	21	4	4	4		5	4	0.000427396	0.000396707	0.000398843	0	0.00041848	0.000349895	0.000427396	0.000396707	0.000398843	8.3696e-05	0.00041848	0.000349895		0.696736	-0.521316
F1P6Z3	F1P6Z3_CANLF	Vesicle-fusing ATPase	NSF	806	88.4802	8.44092	4.09	3	3	17	4	3	3	3	4		0.000427396	0.00029753	0.000299133	0.000294291	0.000334784	0	0.000427396	0.00029753	0.000299133	0.000294291	0.000334784	8.3696e-05		0.696025	-0.522789
A0A5F4CWA9	A0A5F4CWA9_CANLF	Proteasome subunit alpha type	PSMA2	295	32.1253	7.79639	20.34	5	5	43	7	7	10	5	7	7	0.000747943	0.000694238	0.000997108	0.000490485	0.000585872	0.000612316	0.000747943	0.000694238	0.000997108	0.000490485	0.000585872	0.000612316		0.692281	-0.530571
E2R7L1	E2R7L1_CANLF	Protein disulfide-isomerase A4	PDIA4	642	72.3507	5.17334	6.7	4	4	6	2		2			2	0.000213698	0	0.000199422	0	0	0.000174948	0.000213698	8.3696e-05	0.000199422	8.3696e-05	8.3696e-05	0.000174948		0.689067	-0.537283
A0A8C0ST26	A0A8C0ST26_CANLF	Syndecan binding protein	SDCBP	244	26.4686	6.29053	12.3	2	2	2		2					0	0.000198354	0	0	0	0	8.3696e-05	0.000198354	8.3696e-05	8.3696e-05	8.3696e-05	8.3696e-05		0.68651	-0.542648
A0A8I3MTG8	A0A8I3MTG8_CANLF	Ribosomal protein L22	RPL22	57	6.25527	9.83252	42.11	2	2	2		2					0	0.000198354	0	0	0	0	8.3696e-05	0.000198354	8.3696e-05	8.3696e-05	8.3696e-05	8.3696e-05		0.68651	-0.542648
A0A5F4BX56	A0A5F4BX56_CANLF	Ubiquitin conjugating enzyme E2 I	UBE2I	138	15.5748	8.57275	18.84	2	2	2		2					0	0.000198354	0	0	0	0	8.3696e-05	0.000198354	8.3696e-05	8.3696e-05	8.3696e-05	8.3696e-05		0.68651	-0.542648
A0A5F4BYF5	A0A5F4BYF5_CANLF	Ribosomal protein L18	RPL18	159	18.038	11.7954	15.09	2	2	2		2					0	0.000198354	0	0	0	0	8.3696e-05	0.000198354	8.3696e-05	8.3696e-05	8.3696e-05	8.3696e-05		0.68651	-0.542648
E2QWN4	E2QWN4_CANLF	N-acetylneuraminate synthase	NANS	371	41.6633	7.09326	8.89	2	2	2		2					0	0.000198354	0	0	0	0	8.3696e-05	0.000198354	8.3696e-05	8.3696e-05	8.3696e-05	8.3696e-05		0.68651	-0.542648
E2RAE6	E2RAE6_CANLF	Sorting nexin	SNX5	404	46.7481	7.09326	6.44	2	2	2		2					0	0.000198354	0	0	0	0	8.3696e-05	0.000198354	8.3696e-05	8.3696e-05	8.3696e-05	8.3696e-05		0.68651	-0.542648
F1PTF0	F1PTF0_CANLF	Guanylate kinase	GUK1	219	24.0174	7.38623	10.05	2	2	2			2				0	0	0.000199422	0	0	0	8.3696e-05	8.3696e-05	0.000199422	8.3696e-05	8.3696e-05	8.3696e-05		0.684511	-0.546854
E2RSX0	E2RSX0_CANLF	ATPase GET3	GET3	348	38.7674	4.90674	7.47	2	2	2			2				0	0	0.000199422	0	0	0	8.3696e-05	8.3696e-05	0.000199422	8.3696e-05	8.3696e-05	8.3696e-05		0.684511	-0.546854
F1P6N4	F1P6N4_CANLF	Sortilin 1	SORT1	908	99.6946	7.23975	2.64	2	2	2			2				0	0	0.000199422	0	0	0	8.3696e-05	8.3696e-05	0.000199422	8.3696e-05	8.3696e-05	8.3696e-05		0.684511	-0.546854
J9NVU0	J9NVU0_CANLF	Integrin subunit alpha 6	ITGA6	1073	119.429	7.06396	2.42	2	2	2			2				0	0	0.000199422	0	0	0	8.3696e-05	8.3696e-05	0.000199422	8.3696e-05	8.3696e-05	8.3696e-05		0.684511	-0.546854
J9P7W8	J9P7W8_CANLF	Inositol-1-monophosphatase	IMPA1	277	30.2243	5.2749	12.64	3	3	17	4	4	2	2	5		0.000427396	0.000396707	0.000199422	0.000196194	0.00041848	0	0.000427396	0.000396707	0.000199422	0.000196194	0.00041848	8.3696e-05		0.682318	-0.551483
A0A5F4D8A3	A0A5F4D8A3_CANLF	Low density lipoprotein receptor	LDLR	821	90.489	4.94482	12.91	10	10	82	16	15	15	10	16	10	0.00170958	0.00148765	0.00149566	0.000980969	0.00133914	0.000874738	0.00170958	0.00148765	0.00149566	0.000980969	0.00133914	0.000874738		0.680782	-0.554734
P52203	CCL2_CANLF	C-C motif chemokine 2	CCL2	101	11.114	9.48096	29.7	4	4	37	4	11	6	5	5	6	0.000427396	0.00109095	0.000598265	0.000490485	0.00041848	0.000524843	0.000427396	0.00109095	0.000598265	0.000490485	0.00041848	0.000524843		0.677409	-0.561902
E2QWG8	E2QWG8_CANLF	Eukaryotic translation initiation factor 3 subunit M	EIF3M	374	42.4758	5.63037	27.01	9	9	50	6	13	9	3	11	8	0.000641094	0.0012893	0.000897398	0.000294291	0.000920656	0.00069979	0.000641094	0.0012893	0.000897398	0.000294291	0.000920656	0.00069979		0.677114	-0.562529
F1PHK9	F1PHK9_CANLF	Laminin subunit gamma 1	LAMC1	1487	164.525	5.14795	17.69	20	20	131	25	23	26	16	20	21	0.00267123	0.00228107	0.00259248	0.00156955	0.00167392	0.00183695	0.00267123	0.00228107	0.00259248	0.00156955	0.00167392	0.00183695		0.673369	-0.57053
E2RCZ6	E2RCZ6_CANLF	Core histone macro-H2A	MACROH2A1	369	39.1471	9.83252	23.58	6	6	63	15	9	12	10	8	9	0.00160274	0.000892591	0.00119653	0.000980969	0.000669568	0.000787264	0.00160274	0.000892591	0.00119653	0.000980969	0.000669568	0.000787264		0.660318	-0.598766
A0A8I3PQI3	A0A8I3PQI3_CANLF	Endostatin domain-containing protein	COL18A1	243	25.9514	11.1069	7.41	2	2	2	2						0.000213698	0	0	0	0	0	0.000213698	8.3696e-05	8.3696e-05	8.3696e-05	8.3696e-05	8.3696e-05		0.658868	-0.601939
F6V234	F6V234_CANLF	Plastin 3	PLS3	630	70.7372	5.60498	6.35	3	4	5	2						0.000213698	0	0	0	0	0	0.000213698	8.3696e-05	8.3696e-05	8.3696e-05	8.3696e-05	8.3696e-05		0.658868	-0.601939
F1PHN5	F1PHN5_CANLF	G protein-coupled receptor class C group 5 member A	GPRC5A	357	40.0867	7.91357	5.88	2	2	2	2						0.000213698	0	0	0	0	0	0.000213698	8.3696e-05	8.3696e-05	8.3696e-05	8.3696e-05	8.3696e-05		0.658868	-0.601939
A0A5F4CC68	A0A5F4CC68_CANLF	Protein transport protein SEC23	SEC23A	736	82.8285	7.44482	5.57	3	3	4	2						0.000213698	0	0	0	0	0	0.000213698	8.3696e-05	8.3696e-05	8.3696e-05	8.3696e-05	8.3696e-05		0.658868	-0.601939
E2QV97	E2QV97_CANLF	Asparagine--tRNA ligase	NARS1	559	64.1812	6.37939	3.94	2	2	2	2						0.000213698	0	0	0	0	0	0.000213698	8.3696e-05	8.3696e-05	8.3696e-05	8.3696e-05	8.3696e-05		0.658868	-0.601939
E2REK5	E2REK5_CANLF	Transportin 3	TNPO3	957	108.121	5.61768	2.82	2	2	2	2						0.000213698	0	0	0	0	0	0.000213698	8.3696e-05	8.3696e-05	8.3696e-05	8.3696e-05	8.3696e-05		0.658868	-0.601939
A0A5F4D3L6	A0A5F4D3L6_CANLF	Acidic leucine-rich nuclear phosphoprotein 32 family member A	ANP32A	232	26.4942	3.99268	11.64	2	3	15	3	4	2		3	3	0.000320547	0.000396707	0.000199422	0	0.000251088	0.000262421	0.000320547	0.000396707	0.000199422	8.3696e-05	0.000251088	0.000262421		0.65149	-0.618185
F1PUI4	F1PUI4_CANLF	Serpin family E member 1	SERPINE1	449	50.3706	8.38232	16.26	7	7	61	12	11	12	8	9	9	0.00128219	0.00109095	0.00119653	0.000784775	0.000753264	0.000787264	0.00128219	0.00109095	0.00119653	0.000784775	0.000753264	0.000787264		0.651407	-0.618369
E2QXI3	E2QXI3_CANLF	tRNA-binding domain-containing protein	AIMP1	321	35.3546	8.49951	26.79	6	6	22	8		5	5		4	0.000854792	0	0.000498554	0.000490485	0	0.000349895	0.000854792	8.3696e-05	0.000498554	0.000490485	8.3696e-05	0.000349895		0.64304	-0.63702
A0A5F4CKM9	A0A5F4CKM9_CANLF	Cystathionine gamma-lyase	CTH	361	39.305	7.34229	18.01	4	4	11	4		3			4	0.000427396	0	0.000299133	0	0	0.000349895	0.000427396	8.3696e-05	0.000299133	8.3696e-05	8.3696e-05	0.000349895		0.638449	-0.647357
L7N069	L7N069_CANLF	Ubiquitin carboxyl-terminal hydrolase	UCHL3	333	37.0383	6.06201	14.11	3	3	12	2	3	3			4	0.000213698	0.00029753	0.000299133	0	0	0.000349895	0.000213698	0.00029753	0.000299133	8.3696e-05	8.3696e-05	0.000349895		0.638341	-0.6476
A0A5F4DDZ1	A0A5F4DDZ1_CANLF	LUC7 like	LUC7L	354	41.9054	9.92041	12.71	4	4	33	7	5	7	3	5	6	0.000747943	0.000495884	0.000697976	0.000294291	0.00041848	0.000524843	0.000747943	0.000495884	0.000697976	0.000294291	0.00041848	0.000524843		0.637353	-0.649836
F1PK29	F1PK29_CANLF	Ribonuclease inhibitor	RNH1	262	28.315	6.90283	25.19	5	5	45	10	9	7	5	7	7	0.00106849	0.000892591	0.000697976	0.000490485	0.000585872	0.000612316	0.00106849	0.000892591	0.000697976	0.000490485	0.000585872	0.000612316		0.635064	-0.655025
F1PBA1	F1PBA1_CANLF	Sodium/potassium-transporting ATPase subunit alpha	ATP1A1	1022	112.846	5.49072	22.31	19	19	189	34	41	35	27	30	22	0.00363287	0.00406625	0.00348988	0.00264862	0.00251088	0.00192442	0.00363287	0.00406625	0.00348988	0.00264862	0.00251088	0.00192442		0.633115	-0.659461
Q9XT54	PDE6D_CANLF	Retinal rod rhodopsin-sensitive cGMP 3',5'-cyclic phosphodiesterase subunit delta	PDE6D	150	17.3508	5.66846	16	2	2	9		3	3			3	0	0.00029753	0.000299133	0	0	0.000262421	8.3696e-05	0.00029753	0.000299133	8.3696e-05	8.3696e-05	0.000262421		0.631745	-0.662586
A0A5F4D5S2	A0A5F4D5S2_CANLF	C4a anaphylatoxin	LOC481722	1729	190.522	6.771	3.47	4	4	16	3	4	3	3		3	0.000320547	0.000396707	0.000299133	0.000294291	0	0.000262421	0.000320547	0.000396707	0.000299133	0.000294291	8.3696e-05	0.000262421		0.630083	-0.666386
E2RM61	E2RM61_CANLF	AAA domain-containing protein	PSMC5	406	45.5971	7.54736	18.97	6	6	23	4	4	6	2		7	0.000427396	0.000396707	0.000598265	0.000196194	0	0.000612316	0.000427396	0.000396707	0.000598265	0.000196194	8.3696e-05	0.000612316		0.627268	-0.672846
F1PF02	F1PF02_CANLF	Proteasome subunit beta	PSMB1	241	26.3823	7.79639	31.54	6	6	70	12	14	15	11	11	7	0.00128219	0.00138848	0.00149566	0.00107907	0.000920656	0.000612316	0.00128219	0.00138848	0.00149566	0.00107907	0.000920656	0.000612316		0.62694	-0.6736
E2R2W6	E2R2W6_CANLF	Ribosome maturation protein SBDS	SBDS	249	28.5892	8.44092	10.84	3	3	7		3	2	2			0	0.00029753	0.000199422	0.000196194	0	0	8.3696e-05	0.00029753	0.000199422	0.000196194	8.3696e-05	8.3696e-05		0.626172	-0.675368
F1PS41	F1PS41_CANLF	Importin 9	IPO9	964	107.491	5.13525	8.92	7	7	24	5	6	3	2	3	5	0.000534245	0.000595061	0.000299133	0.000196194	0.000251088	0.000437369	0.000534245	0.000595061	0.000299133	0.000196194	0.000251088	0.000437369		0.619313	-0.691259
F1PX83	F1PX83_CANLF	Ubiquitin carboxyl-terminal hydrolase 7	USP7	1086	126.264	5.70654	10.87	11	11	27	2	4	10	4	3	4	0.000213698	0.000396707	0.000997108	0.000392388	0.000251088	0.000349895	0.000213698	0.000396707	0.000997108	0.000392388	0.000251088	0.000349895		0.617955	-0.694427
P51147	RAB5C_CANLF	Ras-related protein Rab-5C	RAB5C	216	23.4408	8.41162	29.17	5	5	46	9	10	8	4	8	7	0.000961641	0.000991768	0.000797687	0.000392388	0.000669568	0.000612316	0.000961641	0.000991768	0.000797687	0.000392388	0.000669568	0.000612316		0.608584	-0.716473
F1PKH0	F1PKH0_CANLF	Transforming growth factor beta	TGFB2	414	47.6751	8.52881	15.22	6	6	53	8	12	11	2	9	11	0.000854792	0.00119012	0.00109682	0.000196194	0.000753264	0.000962211	0.000854792	0.00119012	0.00109682	0.000196194	0.000753264	0.000962211		0.608476	-0.716728
A0A5F4CRH0	A0A5F4CRH0_CANLF	Ceruloplasmin	CP	1063	122.181	6.63916	3.39	4	4	19	4	4	4	4		3	0.000427396	0.000396707	0.000398843	0.000392388	0	0.000262421	0.000427396	0.000396707	0.000398843	0.000392388	8.3696e-05	0.000262421		0.603873	-0.727682
A0A5F4C0W5	A0A5F4C0W5_CANLF	Protein-tyrosine-phosphatase	PTPRK	1268	142.729	6.12549	5.21	5	5	50	11	11	8	7	7	6	0.00117534	0.00109095	0.000797687	0.000686678	0.000585872	0.000524843	0.00117534	0.00109095	0.000797687	0.000686678	0.000585872	0.000524843		0.586622	-0.769497
E2RBR6	E2RBR6_CANLF	Proteasome subunit beta	PSMB4	264	29.1455	5.65576	32.95	5	5	43	8	9	9	6	5	6	0.000854792	0.000892591	0.000897398	0.000588582	0.00041848	0.000524843	0.000854792	0.000892591	0.000897398	0.000588582	0.00041848	0.000524843		0.579218	-0.787822
F1PMN4	F1PMN4_CANLF	Sushi repeat-containing protein SRPX2	SRPX2	465	52.9036	7.10791	9.03	3	3	33	7	6	7	5	4	4	0.000747943	0.000595061	0.000697976	0.000490485	0.000334784	0.000349895	0.000747943	0.000595061	0.000697976	0.000490485	0.000334784	0.000349895		0.575784	-0.7964
F6Y2H4	F6Y2H4_CANLF	Serpin family E member 2	SERPINE2	404	44.6435	9.61279	21.04	7	7	13	3	5			2	3	0.000320547	0.000495884	0	0	0.000167392	0.000262421	0.000320547	0.000495884	8.3696e-05	8.3696e-05	0.000167392	0.000262421		0.570485	-0.809738
E2QUJ4	E2QUJ4_CANLF	Cleavage and polyadenylation specificity factor subunit 5	NUDT21	227	26.2237	8.82178	25.11	5	5	46	9	9	10	5	7	6	0.000961641	0.000892591	0.000997108	0.000490485	0.000585872	0.000524843	0.000961641	0.000892591	0.000997108	0.000490485	0.000585872	0.000524843		0.56156	-0.832488
F1P7C2	F1P7C2_CANLF	Alanine--tRNA ligase	AARS1	968	106.709	5.45264	9.5	6	7	24	3	6	6		6	3	0.000320547	0.000595061	0.000598265	0	0.000502176	0.000262421	0.000320547	0.000595061	0.000598265	8.3696e-05	0.000502176	0.000262421		0.560346	-0.835609
E2RT60	E2RT60_CANLF	Integrin beta	ITGB1	820	90.5651	5.42725	11.22	8	8	41	4	11	10	3	7	6	0.000427396	0.00109095	0.000997108	0.000294291	0.000585872	0.000524843	0.000427396	0.00109095	0.000997108	0.000294291	0.000585872	0.000524843		0.55855	-0.840241
J9NSE8	J9NSE8_CANLF	Heparin binding growth factor	HDGF	239	26.4429	4.57666	12.55	3	3	10		4	3			3	0	0.000396707	0.000299133	0	0	0.000262421	8.3696e-05	0.000396707	0.000299133	8.3696e-05	8.3696e-05	0.000262421		0.551371	-0.858905
A0A5F4DFZ6	A0A5F4DFZ6_CANLF	Small nuclear ribonucleoprotein E	SNRPE	92	10.7966	9.43701	29.35	3	3	20	5	4	4	4	3		0.000534245	0.000396707	0.000398843	0.000392388	0.000251088	0	0.000534245	0.000396707	0.000398843	0.000392388	0.000251088	8.3696e-05		0.54683	-0.870837
E2R4J1	E2R4J1_CANLF	Laminin subunit beta 2	LAMB2	1801	195.692	6.55127	3.66	6	6	13	4	3	2		4		0.000427396	0.00029753	0.000199422	0	0.000334784	0	0.000427396	0.00029753	0.000199422	8.3696e-05	0.000334784	8.3696e-05		0.543276	-0.880243
F1PP71	F1PP71_CANLF	Junctional adhesion molecule 1	F11R	284	30.8013	8.03076	10.92	2	2	3		3					0	0.00029753	0	0	0	0	8.3696e-05	0.00029753	8.3696e-05	8.3696e-05	8.3696e-05	8.3696e-05		0.540064	-0.888797
A0A5F4CMQ9	A0A5F4CMQ9_CANLF	5'-AMP-activated protein kinase subunit gamma-1	PRKAG1	279	31.7731	8.32373	10.04	2	2	3		3					0	0.00029753	0	0	0	0	8.3696e-05	0.00029753	8.3696e-05	8.3696e-05	8.3696e-05	8.3696e-05		0.540064	-0.888797
J9P5F0	J9P5F0_CANLF	Adipsin	ARHGAP45	257	27.7191	7.89893	8.17	2	2	3		3					0	0.00029753	0	0	0	0	8.3696e-05	0.00029753	8.3696e-05	8.3696e-05	8.3696e-05	8.3696e-05		0.540064	-0.888797
J9P360	J9P360_CANLF	COMM domain containing 2	COMMD2	199	22.755	6.53662	7.54	2	2	3		3					0	0.00029753	0	0	0	0	8.3696e-05	0.00029753	8.3696e-05	8.3696e-05	8.3696e-05	8.3696e-05		0.540064	-0.888797
A0A8I3NNA0	A0A8I3NNA0_CANLF	YKT6 v-SNARE homolog	YTK6	182	20.6334	6.68311	16.48	2	2	3			3				0	0	0.000299133	0	0	0	8.3696e-05	8.3696e-05	0.000299133	8.3696e-05	8.3696e-05	8.3696e-05		0.53821	-0.89376
F6XQ29	F6XQ29_CANLF	Histone H3	H3-3A	126	14.308	11.7661	15.08	2	2	3			3				0	0	0.000299133	0	0	0	8.3696e-05	8.3696e-05	0.000299133	8.3696e-05	8.3696e-05	8.3696e-05		0.53821	-0.89376
A0A5F4BZ45	A0A5F4BZ45_CANLF	RAB35, member RAS oncogene family	RAB35	191	21.7831	8.70459	13.61	2	2	3			3				0	0	0.000299133	0	0	0	8.3696e-05	8.3696e-05	0.000299133	8.3696e-05	8.3696e-05	8.3696e-05		0.53821	-0.89376
A0A5F4CVT9	A0A5F4CVT9_CANLF	Mannose-6-phosphate isomerase	MPI	360	39.4519	5.50342	6.11	2	2	3			3				0	0	0.000299133	0	0	0	8.3696e-05	8.3696e-05	0.000299133	8.3696e-05	8.3696e-05	8.3696e-05		0.53821	-0.89376
A0A5F4BVP4	A0A5F4BVP4_CANLF	Alpha-1,4 glucan phosphorylase	PYGL	793	90.5554	6.48096	4.79	1	3	11			3				0	0	0.000299133	0	0	0	8.3696e-05	8.3696e-05	0.000299133	8.3696e-05	8.3696e-05	8.3696e-05		0.53821	-0.89376
E2QXN9	E2QXN9_CANLF	CBS domain-containing protein	CBS	532	57.7708	6.75635	4.7	2	2	3			3				0	0	0.000299133	0	0	0	8.3696e-05	8.3696e-05	0.000299133	8.3696e-05	8.3696e-05	8.3696e-05		0.53821	-0.89376
E2RMA1	E2RMA1_CANLF	TCTP domain-containing protein	TPT1	172	19.5826	4.93213	33.14	5	5	42	9	10	7	4	7	5	0.000961641	0.000991768	0.000697976	0.000392388	0.000585872	0.000437369	0.000961641	0.000991768	0.000697976	0.000392388	0.000585872	0.000437369		0.53392	-0.905304
A0A5F4C566	A0A5F4C566_CANLF	Growth factor receptor bound protein 2	GRB2	250	28.7968	9.29053	13.2	3	3	10	3	4			3		0.000320547	0.000396707	0	0	0.000251088	0	0.000320547	0.000396707	8.3696e-05	8.3696e-05	0.000251088	8.3696e-05		0.522479	-0.936554
A0A5F4CR66	A0A5F4CR66_CANLF	Protein-L-isoaspartate (D-aspartate) O-methyltransferase	PCMT1	250	26.5687	8.00146	32	6	6	43	8	9	10	5	6	5	0.000854792	0.000892591	0.000997108	0.000490485	0.000502176	0.000437369	0.000854792	0.000892591	0.000997108	0.000490485	0.000502176	0.000437369		0.521054	-0.940494
E2R2N2	E2R2N2_CANLF	Mitogen-activated protein kinase	MAPK1	360	41.3632	6.97607	19.72	7	7	46	9	9	11	6	6	5	0.000961641	0.000892591	0.00109682	0.000588582	0.000502176	0.000437369	0.000961641	0.000892591	0.00109682	0.000588582	0.000502176	0.000437369		0.517824	-0.949465
A0A8I3Q0E6	A0A8I3Q0E6_CANLF	SET nuclear proto-oncogene	SET	289	33.5457	4.32275	16.61	4	4	38	8	8	8	5	3	6	0.000854792	0.000793415	0.000797687	0.000490485	0.000251088	0.000524843	0.000854792	0.000793415	0.000797687	0.000490485	0.000251088	0.000524843		0.517772	-0.949611
F1PFM5	F1PFM5_CANLF	Laminin subunit beta 3	LAMB3	1172	129.351	7.1958	17.41	17	17	76	12	16	20	9	10	9	0.00128219	0.00158683	0.00199422	0.000882872	0.00083696	0.000787264	0.00128219	0.00158683	0.00199422	0.000882872	0.00083696	0.000787264		0.51552	-0.955899
E2RFR5	E2RFR5_CANLF	Dynein light chain	DYNLL2	89	10.3431	7.37158	37.08	2	2	3	3						0.000320547	0	0	0	0	0	0.000320547	8.3696e-05	8.3696e-05	8.3696e-05	8.3696e-05	8.3696e-05		0.514589	-0.958508
E2FGH6	E2FGH6_CANLF	Kallikrein-related peptidase 6	KLK6	246	27.0623	7.63525	12.6	2	2	3	3						0.000320547	0	0	0	0	0	0.000320547	8.3696e-05	8.3696e-05	8.3696e-05	8.3696e-05	8.3696e-05		0.514589	-0.958508
A0A5F4CZH4	A0A5F4CZH4_CANLF	Biliverdin reductase A	BLVRA	294	33.6568	8.74854	7.48	2	2	3	3						0.000320547	0	0	0	0	0	0.000320547	8.3696e-05	8.3696e-05	8.3696e-05	8.3696e-05	8.3696e-05		0.514589	-0.958508
E2RR01	E2RR01_CANLF	RNA helicase	DDX6	483	54.3683	8.66064	4.76	2	2	3	3						0.000320547	0	0	0	0	0	0.000320547	8.3696e-05	8.3696e-05	8.3696e-05	8.3696e-05	8.3696e-05		0.514589	-0.958508
E2RTJ7	E2RTJ7_CANLF	Valyl-tRNA synthetase	VARS1	1264	140.257	7.76709	3.09	3	3	3	3						0.000320547	0	0	0	0	0	0.000320547	8.3696e-05	8.3696e-05	8.3696e-05	8.3696e-05	8.3696e-05		0.514589	-0.958508
F1PUE2	F1PUE2_CANLF	Protein kinase C and casein kinase substrate in neurons 2	PACSIN2	486	55.8562	5.17334	11.93	6	6	30	6	7	6	3	3	5	0.000641094	0.000694238	0.000598265	0.000294291	0.000251088	0.000437369	0.000641094	0.000694238	0.000598265	0.000294291	0.000251088	0.000437369		0.508248	-0.976394
A0A5F4CVS6	A0A5F4CVS6_CANLF	Annexin	ANXA8L1	341	37.7951	6.07471	52.49	1	14	226	42	39	41		39	34	0.00448766	0.0038679	0.00408814	0	0.00326414	0.00297411	0.00448766	0.0038679	0.00408814	8.3696e-05	0.00326414	0.00297411		0.508044	-0.976974
E2QWX5	E2QWX5_CANLF	Trafficking protein particle complex subunit	TRAPPC3	180	20.3051	4.95752	11.67	2	2	4	2	2					0.000213698	0.000198354	0	0	0	0	0.000213698	0.000198354	8.3696e-05	8.3696e-05	8.3696e-05	8.3696e-05		0.506484	-0.981413
A0A5F4DB52	A0A5F4DB52_CANLF	Neuropilin	NRP1	856	95.8839	5.66846	3.5	2	2	4	2	2					0.000213698	0.000198354	0	0	0	0	0.000213698	0.000198354	8.3696e-05	8.3696e-05	8.3696e-05	8.3696e-05		0.506484	-0.981413
A0A8I3N5J9	A0A8I3N5J9_CANLF	Protein tyrosine kinase 7 (inactive)	PTK7	940	103.57	6.771	3.09	2	2	4	2		2				0.000213698	0	0.000199422	0	0	0	0.000213698	8.3696e-05	0.000199422	8.3696e-05	8.3696e-05	8.3696e-05		0.505395	-0.984518
A0A5F4CH80	A0A5F4CH80_CANLF	CCR4-NOT transcription complex subunit 1	CNOT1	2242	251.82	7.26904	1.34	3	3	4	2		2				0.000213698	0	0.000199422	0	0	0	0.000213698	8.3696e-05	0.000199422	8.3696e-05	8.3696e-05	8.3696e-05		0.505395	-0.984518
J9NVT2	J9NVT2_CANLF	Hypoxanthine phosphoribosyltransferase	HPRT1	218	24.4365	6.43018	44.04	8	8	47	9	9	12	6	6	5	0.000961641	0.000892591	0.00119653	0.000588582	0.000502176	0.000437369	0.000961641	0.000892591	0.00119653	0.000588582	0.000502176	0.000437369		0.5009	-0.997406
A0A5F4BW17	A0A5F4BW17_CANLF	Eukaryotic translation initiation factor 3 subunit C	LOC479795	927	106.501	5.51611	4.64	4	4	14	3	3	4		4		0.000320547	0.00029753	0.000398843	0	0.000334784	0	0.000320547	0.00029753	0.000398843	8.3696e-05	0.000334784	8.3696e-05		0.49382	-1.01794
A0A5F4CLL0	A0A5F4CLL0_CANLF	Laminin subunit gamma 2	LAMC2	1163	127.469	6.52197	8	6	6	31	6	7	7	3	3	5	0.000641094	0.000694238	0.000697976	0.000294291	0.000251088	0.000437369	0.000641094	0.000694238	0.000697976	0.000294291	0.000251088	0.000437369		0.483325	-1.04894
E2R9K5	E2R9K5_CANLF	Gamma-glutamylcyclotransferase	GGCT	188	21.0894	5.46533	32.98	5	5	20	4	5	4	3	2	2	0.000427396	0.000495884	0.000398843	0.000294291	0.000167392	0.000174948	0.000427396	0.000495884	0.000398843	0.000294291	0.000167392	0.000174948		0.481521	-1.05433
A0A8I3MV25	A0A8I3MV25_CANLF	Hsp70-interacting protein N-terminal domain-containing protein	-	206	23.2354	4.76709	11.65	2	2	17	5	3	4		5		0.000534245	0.00029753	0.000398843	0	0.00041848	0	0.000534245	0.00029753	0.000398843	8.3696e-05	0.00041848	8.3696e-05		0.476079	-1.07073
A0A5F4D182	A0A5F4D182_CANLF	Serine hydroxymethyltransferase	SHMT1	442	48.6055	7.51807	14.93	5	5	18	4	4	5			5	0.000427396	0.000396707	0.000498554	0	0	0.000437369	0.000427396	0.000396707	0.000498554	8.3696e-05	8.3696e-05	0.000437369		0.457232	-1.129
F1PQM7	F1PQM7_CANLF	Tetraspanin	CD9	207	22.8747	6.30322	13.53	3	3	13	4	3	3	3			0.000427396	0.00029753	0.000299133	0.000294291	0	0	0.000427396	0.00029753	0.000299133	0.000294291	8.3696e-05	8.3696e-05		0.450836	-1.14933
E2QWD3	E2QWD3_CANLF	CRK proto-oncogene, adaptor protein	CRK	385	42.0433	8.01611	5.97	2	2	4		4					0	0.000396707	0	0	0	0	8.3696e-05	0.000396707	8.3696e-05	8.3696e-05	8.3696e-05	8.3696e-05		0.445113	-1.16776
J9P4R4	J9P4R4_CANLF	26S proteasome non-ATPase regulatory subunit 1	PSMD1	922	102.257	5.24951	21.26	13	13	51	9	12	13		10	7	0.000961641	0.00119012	0.00129624	0	0.00083696	0.000612316	0.000961641	0.00119012	0.00129624	8.3696e-05	0.00083696	0.000612316		0.444597	-1.16943
F1PZA0	F1PZA0_CANLF	Delta-aminolevulinic acid dehydratase	ALAD	330	36.0784	7.15186	18.18	5	5	22	6	6	4			6	0.000641094	0.000595061	0.000398843	0	0	0.000524843	0.000641094	0.000595061	0.000398843	8.3696e-05	8.3696e-05	0.000524843		0.423385	-1.23996
E2RH09	E2RH09_CANLF	Small RNA binding exonuclease protection factor La	SSB	406	46.6711	7.41553	6.16	2	2	5	2	3					0.000213698	0.00029753	0	0	0	0	0.000213698	0.00029753	8.3696e-05	8.3696e-05	8.3696e-05	8.3696e-05		0.42205	-1.24451
E2RTM5	E2RTM5_CANLF	Protein NDNF	NDNF	568	64.5222	8.89502	3.35	2	2	5	2	3					0.000213698	0.00029753	0	0	0	0	0.000213698	0.00029753	8.3696e-05	8.3696e-05	8.3696e-05	8.3696e-05		0.42205	-1.24451
A0A5F4CYE2	A0A5F4CYE2_CANLF	Protein-tyrosine-phosphatase	PTPRF	1730	192.074	6.60986	10.17	13	13	68	15	18	13	8	9	5	0.00160274	0.00178518	0.00129624	0.000784775	0.000753264	0.000437369	0.00160274	0.00178518	0.00129624	0.000784775	0.000753264	0.000437369		0.421721	-1.24564
F1Q439	F1Q439_CANLF	Integrin subunit alpha 3	ITGA3	1066	118.955	6.75635	5.35	5	5	14	4	3	4	3			0.000427396	0.00029753	0.000398843	0.000294291	0	0	0.000427396	0.00029753	0.000398843	0.000294291	8.3696e-05	8.3696e-05		0.410834	-1.28337
F1PFI5	F1PFI5_CANLF	Component 3 of promoter of RISC	TSN	228	26.1247	6.44287	11.4	3	3	24	7	5	5		4	3	0.000747943	0.000495884	0.000498554	0	0.000334784	0.000262421	0.000747943	0.000495884	0.000498554	8.3696e-05	0.000334784	0.000262421		0.390788	-1.35554
J9P8T8	J9P8T8_CANLF	Desmoplakin	DSP	2250	258.26	6.771	2.89	6	6	20	3	6	5	2	2	2	0.000320547	0.000595061	0.000498554	0.000196194	0.000167392	0.000174948	0.000320547	0.000595061	0.000498554	0.000196194	0.000167392	0.000174948		0.380814	-1.39284
F1Q104	F1Q104_CANLF	Calcium voltage-gated channel auxiliary subunit alpha2delta 1	CACNA2D1	1042	117.935	5.2876	3.45	3	3	11	4	2	3			2	0.000427396	0.000198354	0.000299133	0	0	0.000174948	0.000427396	0.000198354	0.000299133	8.3696e-05	8.3696e-05	0.000174948		0.370144	-1.43384
E2RFC7	E2RFC7_CANLF	RNA transcription, translation and transport factor protein	RTRAF	244	28.0477	6.65381	7.38	2	2	6		3	3				0	0.00029753	0.000299133	0	0	0	8.3696e-05	0.00029753	0.000299133	8.3696e-05	8.3696e-05	8.3696e-05		0.369052	-1.4381
A0A5F4DGN2	A0A5F4DGN2_CANLF	Ribose-5-phosphate isomerase	LOC475755	200	22.3526	6.354	23	3	3	6	2		4				0.000213698	0	0.000398843	0	0	0	0.000213698	8.3696e-05	0.000398843	8.3696e-05	8.3696e-05	8.3696e-05		0.360636	-1.47139
F1PQM3	F1PQM3_CANLF	MYG1 exonuclease	MYG1	383	42.8937	6.99072	7.57	2	2	6	3	3					0.000320547	0.00029753	0	0	0	0	0.000320547	0.00029753	8.3696e-05	8.3696e-05	8.3696e-05	8.3696e-05		0.357791	-1.48281
J9NRV6	J9NRV6_CANLF	Lactoylglutathione lyase	GLO1	184	20.8114	5.46533	10.33	2	2	6	3		3				0.000320547	0	0.000299133	0	0	0	0.000320547	8.3696e-05	0.000299133	8.3696e-05	8.3696e-05	8.3696e-05		0.356976	-1.4861
A0A5F4BWQ4	A0A5F4BWQ4_CANLF	Contactin 1	CNTN1	1007	111.837	5.99854	6.06	5	5	16	5	3	4		2	2	0.000534245	0.00029753	0.000398843	0	0.000167392	0.000174948	0.000534245	0.00029753	0.000398843	8.3696e-05	0.000167392	0.000174948		0.346196	-1.53034
A0A8C0LSZ7	A0A8C0LSZ7_CANLF	T-complex protein 1 subunit zeta-like	LOC480059	485	52.6834	6.30322	12.99	1	5	34		6					0	0.000595061	0	0	0	0	8.3696e-05	0.000595061	8.3696e-05	8.3696e-05	8.3696e-05	8.3696e-05		0.329316	-1.60246
F1PKR6	F1PKR6_CANLF	Dual specificity tyrosine phosphorylation regulated kinase 1B	DYRK1B	146	16.435	10.2134	14.38	2	2	7	3	4					0.000320547	0.000396707	0	0	0	0	0.000320547	0.000396707	8.3696e-05	8.3696e-05	8.3696e-05	8.3696e-05		0.313488	-1.67352
E2R2M7	E2R2M7_CANLF	RAP1A, member of RAS oncogene family	RAP1A	184	20.9737	6.66846	19.57	3	3	8	2	4	2				0.000213698	0.000396707	0.000199422	0	0	0	0.000213698	0.000396707	0.000199422	8.3696e-05	8.3696e-05	8.3696e-05		0.310051	-1.68942
A0A8I3PI24	A0A8I3PI24_CANLF	Peroxiredoxin-5	PRDX5	275	29.381	7.97217	13.09	1	3	18	4	6	4			3	0.000427396	0.000595061	0.000398843	0	0	0.000262421	0.000427396	0.000595061	0.000398843	8.3696e-05	8.3696e-05	0.000262421		0.302408	-1.72543
H9GWB1	H9GWB1_CANLF	Histone H2B	H2BC13	126	13.8976	10.3159	41.27	3	6	74	22	15	15	8	8		0.00235068	0.00148765	0.00149566	0.000784775	0.000669568	0	0.00235068	0.00148765	0.00149566	0.000784775	0.000669568	8.3696e-05		0.288347	-1.79412
A0A8I3PGB2	A0A8I3PGB2_CANLF	UBC core domain-containing protein	UBE2N	152	17.114	6.56592	17.11	2	2	9	3	3	3				0.000320547	0.00029753	0.000299133	0	0	0	0.000320547	0.00029753	0.000299133	8.3696e-05	8.3696e-05	8.3696e-05		0.273752	-1.86906
F6X690	F6X690_CANLF	GDP-mannose pyrophosphorylase B	GMPPB	360	39.8906	6.52197	6.39	2	2	9	4	3	2				0.000427396	0.00029753	0.000199422	0	0	0	0.000427396	0.00029753	0.000199422	8.3696e-05	8.3696e-05	8.3696e-05		0.271638	-1.88024
A0A8I3N366	A0A8I3N366_CANLF	ADP-ribosylation factor	ARF1	181	20.6917	6.94678	41.44	3	7	50	8						0.000854792	0	0	0	0	0	0.000854792	8.3696e-05	8.3696e-05	8.3696e-05	8.3696e-05	8.3696e-05		0.245639	-2.02539
A0A1K0FUE8	A0A1K0FUE8_CANLF	Globin B2	GLNB2	190	21.0458	6.63916	12.11	1	2	27	10						0.00106849	0	0	0	0	0	0.00106849	8.3696e-05	8.3696e-05	8.3696e-05	8.3696e-05	8.3696e-05		0.203165	-2.29928
A0A8C0QBF2	A0A8C0QBF2_CANLF	Actin-related protein 2/3 complex subunit 3	ARPC3	143	16.2972	5.17334	18.88	1	3	20	4	4	5				0.000427396	0.000396707	0.000498554	0	0	0	0.000427396	0.000396707	0.000498554	8.3696e-05	8.3696e-05	8.3696e-05		0.189836	-2.39717
A0A5F4DHK7	A0A5F4DHK7_CANLF	116 kDa U5 small nuclear ribonucleoprotein component	EFTUD2	972	109.38	4.99561	5.35	4	5	49		7	12				0	0.000694238	0.00119653	0	0	0	8.3696e-05	0.000694238	0.00119653	8.3696e-05	8.3696e-05	8.3696e-05		0.127168	-2.9752
A0A5F4DI47	A0A5F4DI47_CANLF	Septin	SEPTIN11	423	48.9089	6.55127	4.49	1	2	22	6	8	8				0.000641094	0.000793415	0.000797687	0	0	0	0.000641094	0.000793415	0.000797687	8.3696e-05	8.3696e-05	8.3696e-05		0.112485	-3.1522
A0A8P0T2K4	A0A8P0T2K4_CANLF	Pregnancy zone protein-like	LOC611458	1428	160.439	6.65381	3.57	4	5	52	11	10	16				0.00117534	0.000991768	0.00159537	0	0	0	0.00117534	0.000991768	0.00159537	8.3696e-05	8.3696e-05	8.3696e-05		0.0667347	-3.90542
											9359	10083	10029	10194	11948	11432
