# Supplementary material for: AGR2-mediated unconventional secretion of 14-3-3ε and α-actinin-4, responsive to ER stress and autophagy, drives chemotaxis in canine mammary tumor cells
Source: Cell Mol Biol Lett. 2024 May 31;29:84. doi: 10.1186/s11658-024-00601-w (PMC11140979; doi:10.1186/s11658-024-00601-w)
Supplement: Supplementary file 2 — Supplementary Material 2: Table S2. CF41.Mg_protein ID and quantification. [file 11658_2024_601_MOESM2_ESM.xlsx]

## Sheet: 20220525 ver
Protein accession no.		Protein name	Gene name	No. of amino acids	M.W. (kDa)	calc. pI	Sequence coverage (%)	No. of unique peptides	No. of total peptides	No. of total PSMs	No. of peptide-spectrum matches (PSMs)						Normalized peptide-spectrum matches (PSMs)						Normalized PSMs (zero filled by 1/11010=0.0000908265213442325)							AGR2/Ctrl				AGR2/Ctrl
											pcDNA3-His.Myc			AGR2-His.Myc			pcDNA3-His.Myc			AGR2-His.Myc			pcDNA3-His.Myc			AGR2-His.Myc				ratio	Log2 ratio			ratio	Log2 ratio
											Rep 1	Rep 2	Rep 3	Rep 1	Rep 2	Rep 3	Rep 1	Rep 2	Rep 3	Rep 1	Rep 2	Rep 3	Rep 1	Rep 2	Rep 3	Rep 1	Rep 2	Rep 3
A0A5F4CLD9	A0A5F4CLD9_CANLF	Actinin alpha 4	ACTN4	1068	121.788	6.7417	48.31	3	47	475					87		0	0	0	0	0.00916948	0	9.08265e-05	9.08265e-05	9.08265e-05	9.08265e-05	0.00916948	9.08265e-05		34.3186	5.10092		mean	1.26263	-0.035091
A0A0A0RBT6	A0A0A0RBT6_CANLF	14_3_3 domain-containing protein	YWHAE	267	30.281	4.81787	54.68	2	16	237				38			0	0	0	0.00444861	0	0	9.08265e-05	9.08265e-05	9.08265e-05	0.00444861	9.08265e-05	9.08265e-05		16.9931	4.08687		SD	1.6446	0.975267
Q7YQC6	HSP71_CANLF	Heat shock 70 kDa protein 1	HSPA1	641	70.027	5.65576	16.85	5	10	48				10	10	10	0	0	0	0.00117069	0.00105396	0.00102082	9.08265e-05	9.08265e-05	9.08265e-05	0.00117069	0.00105396	0.00102082		11.9109	3.57421		mean+SD	2.90722	0.940176
A0A5F4BXA0	A0A5F4BXA0_CANLF	Heat shock 70 kDa protein 4	HSPA4	778	87.8683	5.2876	29.05	3	17	114				19			0	0	0	0.0022243	0	0	9.08265e-05	9.08265e-05	9.08265e-05	0.0022243	9.08265e-05	9.08265e-05		8.82986	3.14239		mean+1.5SD	3.7295	1.4279
F1PUR5	F1PUR5_CANLF	Anterior gradient 2, protein disulphide isomerase family member	AGR2	175	19.8556	8.77783	28.57	5	5	22				4	9	9	0	0	0	0.000468274	0.000948567	0.000918742	9.08265e-05	9.08265e-05	9.08265e-05	0.000468274	0.000948567	0.000918742		8.57159	3.09956		mean+2SD	4.55182	1.91544
A0A8I3RZP6	A0A8I3RZP6_CANLF	Proteasome subunit alpha type	PSMA8	250	27.9137	8.86572	19.2	2	4	47				9		11	0	0	0	0.00105362	0	0.00112291	9.08265e-05	9.08265e-05	9.08265e-05	0.00105362	9.08265e-05	0.00112291		8.32118	3.05679		mean-SD	-0.381971	-1.01036
A0A8I3Q7R7	A0A8I3Q7R7_CANLF	phosphopyruvate hydratase	ENO2	123	13.5612	9.5835	31.71	1	3	41					9	9	0	0	0	0	0.000948567	0.000918742	9.08265e-05	9.08265e-05	9.08265e-05	9.08265e-05	0.000948567	0.000918742		7.18636	2.84526		mean-1.5SD	-1.2035	-1.498
E2RJ60	E2RJ60_CANLF	RNA helicase	DDX17	418	47.3251	8.01611	7.66	2	3	17				5	7	5	0	0	0	0.000585343	0.000737774	0.000510412	9.08265e-05	9.08265e-05	9.08265e-05	0.000585343	0.000737774	0.000510412		6.72905	2.7504		mean-2SD	-2.02657	-1.98563
A0A4Y5QA03	A0A4Y5QA03_CANLF	Histone H2A	H2AZ2	128	13.5005	10.5796	20.31	1	3	19					6	7	0	0	0	0	0.000632378	0.000714577	9.08265e-05	9.08265e-05	9.08265e-05	9.08265e-05	0.000632378	0.000714577		5.27666	2.39962
A0A5F4C1A4	A0A5F4C1A4_CANLF	Cysteinylglycine-S-conjugate dipeptidase	LAP3	492	53.214	6.32861	28.05	10	10	35	3		2	10	8	12	0.000347625	0	0.000181653	0.00117069	0.00084317	0.00122499	0.000347625	9.08265e-05	0.000181653	0.00117069	0.00084317	0.00122499		5.22307	2.3849
F1PD77	F1PD77_CANLF	Proteasome activator subunit 2	PSME2	239	27.3303	5.73193	25.94	5	5	13				5	3	5	0	0	0	0.000585343	0.000316189	0.000510412	9.08265e-05	9.08265e-05	9.08265e-05	0.000585343	0.000316189	0.000510412		5.18184	2.37346
A0A1K0GY94	A0A1K0GY94_CANLF	Globin B1	GLNB1	147	16.0514	8.646	12.93	2	2	12						12	0	0	0	0	0	0.00122499	9.08265e-05	9.08265e-05	9.08265e-05	9.08265e-05	9.08265e-05	0.00122499		5.16238	2.36804
A0A5F4BXP7	A0A5F4BXP7_CANLF	Alpha-1,4 glucan phosphorylase	PYGB	811	91.7832	7.85498	8.38	4	6	13				4	3	5	0	0	0	0.000468274	0.000316189	0.000510412	9.08265e-05	9.08265e-05	9.08265e-05	0.000468274	0.000316189	0.000510412		4.75219	2.24859
E2RGG9	E2RGG9_CANLF	T1-TrpRS	WARS1	482	54.5534	6.34131	15.77	5	5	12				2	5	5	0	0	0	0.000234137	0.000526981	0.000510412	9.08265e-05	9.08265e-05	9.08265e-05	0.000234137	0.000526981	0.000510412		4.66652	2.22235
A0A5F4DEG3	A0A5F4DEG3_CANLF	Tyrosine--tRNA ligase	YARS1	515	57.4513	8.79248	9.51	5	5	17			2	6	3	6	0	0	0.000181653	0.000702412	0.000316189	0.000612495	9.08265e-05	9.08265e-05	0.000181653	0.000702412	0.000316189	0.000612495		4.48959	2.16658
E2QWG8	E2QWG8_CANLF	Eukaryotic translation initiation factor 3 subunit M	EIF3M	374	42.4758	5.63037	20.05	5	5	11				3	4	4	0	0	0	0.000351206	0.000421585	0.00040833	9.08265e-05	9.08265e-05	9.08265e-05	0.000351206	0.000421585	0.00040833		4.33471	2.11594
A0A8I3MIU0	A0A8I3MIU0_CANLF	Glia maturation factor	GMFB	142	16.7025	5.2876	13.38	2	2	10				3	4	3	0	0	0	0.000351206	0.000421585	0.000306247	9.08265e-05	9.08265e-05	9.08265e-05	0.000351206	0.000421585	0.000306247		3.96007	1.98553
E2R944	E2R944_CANLF	Heterogeneous nuclear ribonucleoprotein L	HNRNPL	588	64.0353	8.22119	7.65	4	4	10				3	4	3	0	0	0	0.000351206	0.000421585	0.000306247	9.08265e-05	9.08265e-05	9.08265e-05	0.000351206	0.000421585	0.000306247		3.96007	1.98553
A0A8C0TMF2	A0A8C0TMF2_CANLF	Tubulin beta chain	TUBB4B	445	49.799	4.89404	43.82	3	17	240			41	44	44	54	0	0	0.00372389	0.00515102	0.00463744	0.00551245	9.08265e-05	9.08265e-05	0.00372389	0.00515102	0.00463744	0.00551245		3.91774	1.97002
F1PMS4	F1PMS4_CANLF	Calcium-activated neutral proteinase 2	CAPN2	636	72.833	4.90674	8.96	5	5	20		3		6	6	5	0	0.00029022	0	0.000702412	0.000632378	0.000510412	9.08265e-05	0.00029022	9.08265e-05	0.000702412	0.000632378	0.000510412		3.91038	1.96731
E2RQP6	E2RQP6_CANLF	Eukaryotic translation initiation factor 3 subunit C	EIF3C	942	108.913	5.93506	3.08	4	4	27	4			8	6	9	0.000463499	0	0	0.000936549	0.000632378	0.000918742	0.000463499	9.08265e-05	9.08265e-05	0.000936549	0.000632378	0.000918742		3.85594	1.94708
H9GWA6	H9GWA6_CANLF	D-3-phosphoglycerate dehydrogenase	LOC119863969	511	54.3193	6.78564	10.76	5	5	15		2		6	4	3	0	0.00019348	0	0.000702412	0.000421585	0.000306247	9.08265e-05	0.00019348	9.08265e-05	0.000702412	0.000421585	0.000306247		3.81263	1.93079
J9NYQ8	J9NYQ8_CANLF	Eukaryotic translation initiation factor 4C	EIF1AX	144	16.4502	5.23682	22.92	3	3	9				3	3	3	0	0	0	0.000351206	0.000316189	0.000306247	9.08265e-05	9.08265e-05	9.08265e-05	0.000351206	0.000316189	0.000306247		3.57327	1.83724
A0A8I3MR78	A0A8I3MR78_CANLF	U2 snRNP auxiliary factor large subunit	U2AF2	475	53.4672	9.08545	7.16	3	3	9				3	2	4	0	0	0	0.000351206	0.000210793	0.00040833	9.08265e-05	9.08265e-05	9.08265e-05	0.000351206	0.000210793	0.00040833		3.5611	1.83232
A0A5F4DFD3	A0A5F4DFD3_CANLF	U5 small nuclear ribonucleoprotein 200 kDa helicase	SNRNP200	2136	244.409	5.98584	2.29	5	5	8				4		4	0	0	0	0.000468274	0	0.00040833	9.08265e-05	9.08265e-05	9.08265e-05	0.000468274	9.08265e-05	0.00040833		3.55047	1.82801
J9JHC8	J9JHC8_CANLF	Trinucleotide repeat containing adaptor 6B	TNRC6B	2185	235.207	7.04932	2.43	4	4	7				5	2		0	0	0	0.000585343	0.000210793	0	9.08265e-05	9.08265e-05	9.08265e-05	0.000585343	0.000210793	9.08265e-05		3.25515	1.70272
A0A5F4CSD0	A0A5F4CSD0_CANLF	Glutathione-disulfide reductase	GSR	439	47.183	8.29443	12.07	4	4	24			5	5	6	8	0	0	0.000454133	0.000585343	0.000632378	0.00081666	9.08265e-05	9.08265e-05	0.000454133	0.000585343	0.000632378	0.00081666		3.19979	1.67798
F1PXT8	F1PXT8_CANLF	Spectrin beta chain	SPTBN1	2144	249.986	5.38916	1.73	3	3	7				3	4		0	0	0	0.000351206	0.000421585	0	9.08265e-05	9.08265e-05	9.08265e-05	0.000351206	0.000421585	9.08265e-05		3.16948	1.66424
A0A8I3NRP6	A0A8I3NRP6_CANLF	DnaJ heat shock protein family (Hsp40) member A2	DNAJA2	623	68.8298	9.20264	4.49	3	3	8				2	4	2	0	0	0	0.000234137	0.000421585	0.000204165	9.08265e-05	9.08265e-05	9.08265e-05	0.000234137	0.000421585	0.000204165		3.15579	1.658
A0A8I3MPF7	A0A8I3MPF7_CANLF	Ubiquitin protein ligase E3 component n-recognin 4	UBR4	5092	563.926	6.20166	2.12	8	8	22	2		3	3	7	7	0.00023175	0	0.00027248	0.000351206	0.000737774	0.000714577	0.00023175	9.08265e-05	0.00027248	0.000351206	0.000737774	0.000714577		3.0309	1.59975
A0A5F4DDJ9	A0A5F4DDJ9_CANLF	Kinesin-like protein	KIF5B	947	108.155	6.37939	6.12	5	5	27	2	3	2	4	5	11	0.00023175	0.00029022	0.000181653	0.000468274	0.000526981	0.00112291	0.00023175	0.00029022	0.000181653	0.000468274	0.000526981	0.00112291		3.01037	1.58994
A0A8P0TTG0	A0A8P0TTG0_CANLF	Alanine--tRNA ligase	AARS1	968	106.709	5.45264	3	4	4	7					4	3	0	0	0	0	0.000421585	0.000306247	9.08265e-05	9.08265e-05	9.08265e-05	9.08265e-05	0.000421585	0.000306247		3.00448	1.58711
E2RH59	E2RH59_CANLF	Glucosamine-6-phosphate isomerase	GNPDA2	259	29.1767	6.68311	15.83	3	3	21					6		0	0	0	0	0.000632378	0	9.08265e-05	9.08265e-05	9.08265e-05	9.08265e-05	0.000632378	9.08265e-05		2.98749	1.57894
A0A5F4DBH8	A0A5F4DBH8_CANLF	Periostin	POSTN	794	88.3965	6.97607	5.04	3	3	7					2	5	0	0	0	0	0.000210793	0.000510412	9.08265e-05	9.08265e-05	9.08265e-05	9.08265e-05	0.000210793	0.000510412		2.98016	1.57539
E2RSR5	E2RSR5_CANLF	Eukaryotic translation initiation factor 3 subunit A	EIF3A	1350	162.936	6.7417	7.63	9	9	31		4	4	9	7	7	0	0.000386959	0.000363306	0.00105362	0.000737774	0.000714577	9.08265e-05	0.000386959	0.000363306	0.00105362	0.000737774	0.000714577		2.97942	1.57503
J9P2H0	J9P2H0_CANLF	Spectrin alpha, non-erythrocytic 1	SPTAN1	2472	284.333	5.33838	6.76	14	14	41	6		4	8	11	12	0.000695249	0	0.000363306	0.000936549	0.00115936	0.00122499	0.000695249	9.08265e-05	0.000363306	0.000936549	0.00115936	0.00122499		2.88929	1.53072
J9P0L7	J9P0L7_CANLF	Serine/threonine-protein phosphatase 2A 55 kDa regulatory subunit B	PPP2R2A	447	51.6595	6.20166	8.28	3	3	6				3		3	0	0	0	0.000351206	0	0.000306247	9.08265e-05	9.08265e-05	9.08265e-05	0.000351206	9.08265e-05	0.000306247		2.74619	1.45743
E2RLL6	E2RLL6_CANLF	Chaperonin containing TCP1 subunit 6A	CCT6A	506	55.3173	7.23975	22.33	5	9	45	8			9	9	10	0.000926999	0	0	0.00105362	0.000948567	0.00102082	0.000926999	9.08265e-05	9.08265e-05	0.00105362	0.000948567	0.00102082		2.72674	1.44718
A0A8I3NMG3	A0A8I3NMG3_CANLF	COP9 signalosome complex subunit 3	COPS3	423	47.872	6.65381	21.75	6	6	17	2	2		4	5	4	0.00023175	0.00019348	0	0.000468274	0.000526981	0.00040833	0.00023175	0.00019348	9.08265e-05	0.000468274	0.000526981	0.00040833		2.71983	1.44352
E2R3R2	E2R3R2_CANLF	Proteasome subunit beta	PSMB5	263	28.5162	6.68311	34.6	11	11	101	7	12	10	22	25	25	0.000811124	0.00116088	0.000908265	0.00257551	0.00263491	0.00255206	0.000811124	0.00116088	0.000908265	0.00257551	0.00263491	0.00255206		2.69505	1.43031
A0A5F4DEZ3	A0A5F4DEZ3_CANLF	Dihydropyrimidinase-related protein 2	DPYSL2	572	62.2226	6.37939	12.06	5	6	21	2	2	2	4	7	4	0.00023175	0.00019348	0.000181653	0.000468274	0.000737774	0.00040833	0.00023175	0.00019348	0.000181653	0.000468274	0.000737774	0.00040833		2.66012	1.41149
A0A5F4CV92	A0A5F4CV92_CANLF	Selenide, water dikinase	SEPHS1	321	35.47	5.21143	24.92	4	4	6					4	2	0	0	0	0	0.000421585	0.000204165	9.08265e-05	9.08265e-05	9.08265e-05	9.08265e-05	0.000421585	0.000204165		2.62984	1.39497
F1PKZ7	F1PKZ7_CANLF	Haloacid dehalogenase like hydrolase domain containing 2	HDHD2	263	28.9242	6.23975	15.97	3	3	6					3	3	0	0	0	0	0.000316189	0.000306247	9.08265e-05	9.08265e-05	9.08265e-05	9.08265e-05	0.000316189	0.000306247		2.61767	1.38829
A0A5F4D8K7	A0A5F4D8K7_CANLF	Parkinsonism associated deglycase	PARK7	169	17.9315	7.34229	13.61	2	2	12	2			3	4	3	0.00023175	0	0	0.000351206	0.000421585	0.000306247	0.00023175	9.08265e-05	9.08265e-05	0.000351206	0.000421585	0.000306247		2.61014	1.38413
E2RMX9	E2RMX9_CANLF	Citrate hydro-lyase	ACO1	850	94.0436	7.76709	1.88	2	2	12	2			3	3	4	0.00023175	0	0	0.000351206	0.000316189	0.00040833	0.00023175	9.08265e-05	9.08265e-05	0.000351206	0.000316189	0.00040833		2.60212	1.37969
A0A8I3Q422	A0A8I3Q422_CANLF	Eukaryotic translation initiation factor 4E	EIF4E	168	19.1126	6.53662	13.1	2	2	5					5		0	0	0	0	0.000526981	0	9.08265e-05	9.08265e-05	9.08265e-05	9.08265e-05	0.000526981	9.08265e-05		2.60069	1.37889
J9P2Y3	J9P2Y3_CANLF	FLII actin remodeling protein	FLII	1278	145.228	6.01123	1.33	2	2	14		3		5	3	3	0	0.00029022	0	0.000585343	0.000316189	0.000306247	9.08265e-05	0.00029022	9.08265e-05	0.000585343	0.000316189	0.000306247		2.55955	1.35589
A0A8I3PZ33	A0A8I3PZ33_CANLF	CCT-beta	CCT2	535	57.3951	6.45557	44.67	20	20	69	3	5	13	12	13	23	0.000347625	0.000483699	0.00118074	0.00140482	0.00137015	0.0023479	0.000347625	0.000483699	0.00118074	0.00140482	0.00137015	0.0023479		2.54607	1.34827
F1PPH7	F1PPH7_CANLF	26S proteasome AAA-ATPase subunit RPT1	PSMC2	433	48.6031	5.94775	9.01	4	4	10			2		5	3	0	0	0.000181653	0	0.000526981	0.000306247	9.08265e-05	9.08265e-05	0.000181653	9.08265e-05	0.000526981	0.000306247		2.54346	1.34679
E2R2N2	E2R2N2_CANLF	Mitogen-activated protein kinase	MAPK1	360	41.3632	6.97607	23.06	7	7	37	3	3	5	6	9	11	0.000347625	0.00029022	0.000454133	0.000702412	0.000948567	0.00112291	0.000347625	0.00029022	0.000454133	0.000702412	0.000948567	0.00112291		2.54024	1.34497
E2RM61	E2RM61_CANLF	AAA domain-containing protein	PSMC5	406	45.5971	7.54736	7.14	2	2	5						5	0	0	0	0	0	0.000510412	9.08265e-05	9.08265e-05	9.08265e-05	9.08265e-05	9.08265e-05	0.000510412		2.53988	1.34476
E2RN02	E2RN02_CANLF	Platelet activating factor acetylhydrolase 1b catalytic subunit 2	PAFAH1B2	229	25.5251	5.92236	12.23	2	2	5						5	0	0	0	0	0	0.000510412	9.08265e-05	9.08265e-05	9.08265e-05	9.08265e-05	9.08265e-05	0.000510412		2.53988	1.34476
F1PQ79	F1PQ79_CANLF	AP-2 complex subunit mu	AP2M1	433	49.3579	9.53955	17.78	6	6	23	2	2	3	5	7	4	0.00023175	0.00019348	0.00027248	0.000585343	0.000737774	0.00040833	0.00023175	0.00019348	0.00027248	0.000585343	0.000737774	0.00040833		2.48162	1.31128
A0A5F4CJ32	A0A5F4CJ32_CANLF	Crystallin lambda 1	CRYL1	297	33.212	6.53662	18.18	5	5	13			3	4	3	3	0	0	0.00027248	0.000468274	0.000316189	0.000306247	9.08265e-05	9.08265e-05	0.00027248	0.000468274	0.000316189	0.000306247		2.40175	1.26408
A0A5F4DCJ4	A0A5F4DCJ4_CANLF	Vacuolar protein sorting-associated protein 35	VPS35	748	85.995	5.38916	16.04	9	9	27		4	4	4	6	9	0	0.000386959	0.000363306	0.000468274	0.000632378	0.000918742	9.08265e-05	0.000386959	0.000363306	0.000468274	0.000632378	0.000918742		2.40092	1.26359
A0A8I3NY49	A0A8I3NY49_CANLF	100 kDa coactivator	SND1	847	94.8889	7.35693	13.46	8	8	32	3	3	4	8	9	5	0.000347625	0.00029022	0.000363306	0.000936549	0.000948567	0.000510412	0.000347625	0.00029022	0.000363306	0.000936549	0.000948567	0.000510412		2.39278	1.25869
A0A8P0SW62	A0A8P0SW62_CANLF	COMM domain containing 2	COMMD2	199	22.755	6.53662	7.54	2	2	5				3		2	0	0	0	0.000351206	0	0.000204165	9.08265e-05	9.08265e-05	9.08265e-05	0.000351206	9.08265e-05	0.000204165		2.37154	1.24583
E2QWE0	E2QWE0_CANLF	COP9 signalosome subunit 5	COPS5	334	37.5407	6.53662	7.19	2	2	5				3		2	0	0	0	0.000351206	0	0.000204165	9.08265e-05	9.08265e-05	9.08265e-05	0.000351206	9.08265e-05	0.000204165		2.37154	1.24583
F1PYI3	F1PYI3_CANLF	2',3'-cyclic-nucleotide 3'-phosphodiesterase	CNP	379	43.0952	8.23584	8.44	3	3	5				2	3		0	0	0	0.000234137	0.000316189	0	9.08265e-05	9.08265e-05	9.08265e-05	0.000234137	0.000316189	9.08265e-05		2.35303	1.23452
J9NYF2	J9NYF2_CANLF	Ubiquitin recognition factor in ER associated degradation 1	UFD1	307	34.4483	6.69775	12.38	3	3	10	2			4		4	0.00023175	0	0	0.000468274	0	0.00040833	0.00023175	9.08265e-05	9.08265e-05	0.000468274	9.08265e-05	0.00040833		2.34017	1.22661
F1Q067	F1Q067_CANLF	Septin	SEPTIN7	417	48.6671	8.73389	17.51	5	5	5				2		3	0	0	0	0.000234137	0	0.000306247	9.08265e-05	9.08265e-05	9.08265e-05	0.000234137	9.08265e-05	0.000306247		2.31655	1.21197
A0A5F4DM14	A0A5F4DM14_CANLF	DEAD-box helicase 3 X-linked	DDX3X	588	65.0708	7.00537	14.97	7	8	53	4	6	7	10	10	16	0.000463499	0.000580439	0.000635786	0.00117069	0.00105396	0.00163332	0.000463499	0.000580439	0.000635786	0.00117069	0.00105396	0.00163332		2.29679	1.19962
Q2TFN9	HSP74_CANLF	Heat shock 70 kDa protein 4	HSPA4	840	94.3194	5.21143	26.9	3	17	122	13		18	19	26	24	0.00150637	0	0.00163488	0.0022243	0.0027403	0.00244998	0.00150637	9.08265e-05	0.00163488	0.0022243	0.0027403	0.00244998		2.29406	1.1979
F1PHZ3	F1PHZ3_CANLF	Phosphatidylinositol transfer protein beta	PITPNB	271	31.5189	6.87354	19.93	4	5	14		2	2	2	4	4	0	0.00019348	0.000181653	0.000234137	0.000421585	0.00040833	9.08265e-05	0.00019348	0.000181653	0.000234137	0.000421585	0.00040833		2.28357	1.19129
A0A5F4CLX8	A0A5F4CLX8_CANLF	Aldehyde dehydrogenase 16 family member A1	ALDH16A1	639	67.4309	7.2251	7.98	4	4	5					3	2	0	0	0	0	0.000316189	0.000204165	9.08265e-05	9.08265e-05	9.08265e-05	9.08265e-05	0.000316189	0.000204165		2.24303	1.16545
A0A5F4DDF9	A0A5F4DDF9_CANLF	Cellular communication network factor 1	CCN1	337	37.2495	7.1958	10.68	3	3	5					2	3	0	0	0	0	0.000210793	0.000306247	9.08265e-05	9.08265e-05	9.08265e-05	9.08265e-05	0.000210793	0.000306247		2.23087	1.15761
E2R4X9	E2R4X9_CANLF	Pre-mRNA processing factor 8	PRPF8	2335	273.427	8.83643	0.69	2	2	5					2	3	0	0	0	0	0.000210793	0.000306247	9.08265e-05	9.08265e-05	9.08265e-05	9.08265e-05	0.000210793	0.000306247		2.23087	1.15761
E2RGR9	E2RGR9_CANLF	Fumarate hydratase, mitochondrial	FH	508	54.4172	8.99756	8.66	3	3	5					2	3	0	0	0	0	0.000210793	0.000306247	9.08265e-05	9.08265e-05	9.08265e-05	9.08265e-05	0.000210793	0.000306247		2.23087	1.15761
A0A8C0LSZ7	A0A8C0LSZ7_CANLF	Actin-related protein 2/3 complex subunit	ARPC1B	386	42.7913	8.35303	11.92	4	4	21	4		2	6	4	5	0.000463499	0	0.000181653	0.000702412	0.000421585	0.000510412	0.000463499	9.08265e-05	0.000181653	0.000702412	0.000421585	0.000510412		2.22073	1.15103
A0A5F4CC68	A0A5F4CC68_CANLF	Protein transport protein SEC23	SEC23A	736	82.8285	7.44482	19.97	9	12	63	4	7	10	14	13	15	0.000463499	0.000677179	0.000908265	0.00163896	0.00137015	0.00153124	0.000463499	0.000677179	0.000908265	0.00163896	0.00137015	0.00153124		2.21595	1.14792
A0A5F4DCB6	A0A5F4DCB6_CANLF	Nucleosome assembly protein 1 like 1	NAP1L1	383	44.5989	4.56396	10.18	3	3	4					4		0	0	0	0	0.000421585	0	9.08265e-05	9.08265e-05	9.08265e-05	9.08265e-05	0.000421585	9.08265e-05		2.21388	1.14658
P38400	GNAI2_CANLF	Guanine nucleotide-binding protein G(i) subunit alpha-2	GNAI2	355	40.52	5.37646	7.32	2	2	4					4		0	0	0	0	0.000421585	0	9.08265e-05	9.08265e-05	9.08265e-05	9.08265e-05	0.000421585	9.08265e-05		2.21388	1.14658
A0A8I3Q694	A0A8I3Q694_CANLF	LUC7-like 2 (S. cerevisiae)	LUC7L2	364	43.5744	10.1108	14.84	5	5	13		2	2		6	3	0	0.00019348	0.000181653	0	0.000632378	0.000306247	9.08265e-05	0.00019348	0.000181653	9.08265e-05	0.000632378	0.000306247		2.20932	1.1436
F1PYA6	F1PYA6_CANLF	Ecm29 proteasome adaptor and scaffold	ECPAS	1839	203.517	7.12256	2.56	4	4	4						4	0	0	0	0	0	0.00040833	9.08265e-05	9.08265e-05	9.08265e-05	9.08265e-05	9.08265e-05	0.00040833		2.16524	1.11453
F1Q1F6	F1Q1F6_CANLF	Coronin	CORO1C	490	54.7628	6.96143	7.96	3	3	12			3	2	2	5	0	0	0.00027248	0.000234137	0.000210793	0.000510412	9.08265e-05	9.08265e-05	0.00027248	0.000234137	0.000210793	0.000510412		2.10366	1.0729
A0A5F4DFG9	A0A5F4DFG9_CANLF	Phosphoribosyl pyrophosphate synthetase 1	PRPS1	285	31.3721	6.85889	17.54	1	4	18			3	3		5	0	0	0.00027248	0.000351206	0	0.000510412	9.08265e-05	9.08265e-05	0.00027248	0.000351206	9.08265e-05	0.000510412		2.09728	1.06852
A0A5F4BUE3	A0A5F4BUE3_CANLF	Aspartate aminotransferase	GOT2	402	44.4557	8.93896	12.44	4	4	13		2	2	3	3	3	0	0.00019348	0.000181653	0.000351206	0.000316189	0.000306247	9.08265e-05	0.00019348	0.000181653	0.000351206	0.000316189	0.000306247		2.08954	1.06319
E2QW34	E2QW34_CANLF	Proteasome subunit beta	PSMB2	201	22.7666	6.68311	19.4	4	4	8			2	3		3	0	0	0.000181653	0.000351206	0	0.000306247	9.08265e-05	9.08265e-05	0.000181653	0.000351206	9.08265e-05	0.000306247		2.05964	1.04239
E2QY95	E2QY95_CANLF	RNA helicase	DDX39A	427	49.06	5.68115	34.43	5	12	85		10	16	11	16	21	0	0.000967399	0.00145322	0.00128775	0.00168634	0.00214373	9.08265e-05	0.000967399	0.00145322	0.00128775	0.00168634	0.00214373		2.0378	1.02701
F6V5M4	F6V5M4_CANLF	Nuclear distribution protein C homolog	NUDC	332	38.3453	5.51611	28.61	8	8	38		6	7	4	9	12	0	0.000580439	0.000635786	0.000468274	0.000948567	0.00122499	9.08265e-05	0.000580439	0.000635786	0.000468274	0.000948567	0.00122499		2.02121	1.01522
J9NXJ1	J9NXJ1_CANLF	Nudix hydrolase 5	NUDT5	216	24.1013	5.24951	22.69	4	4	26		4	5	6	6	5	0	0.000386959	0.000454133	0.000702412	0.000632378	0.000510412	9.08265e-05	0.000386959	0.000454133	0.000702412	0.000632378	0.000510412		1.98	0.985503
F1PYV1	F1PYV1_CANLF	C-1-tetrahydrofolate synthase, cytoplasmic	MTHFD1	929	100.707	7.00537	10.76	7	7	28	4	5		6	7	6	0.000463499	0.000483699	0	0.000702412	0.000737774	0.000612495	0.000463499	0.000483699	9.08265e-05	0.000702412	0.000737774	0.000612495		1.97749	0.983668
F1P6U4	F1P6U4_CANLF	Insulin degrading enzyme	IDE	991	114.85	6.72705	3.33	3	3	4				2	2		0	0	0	0.000234137	0.000210793	0	9.08265e-05	9.08265e-05	9.08265e-05	0.000234137	0.000210793	9.08265e-05		1.96623	0.975429
A0A5F4C5V1	A0A5F4C5V1_CANLF	Transgelin	TAGLN3	155	17.3177	8.60205	10.32	2	2	3				3			0	0	0	0.000351206	0	0	9.08265e-05	9.08265e-05	9.08265e-05	0.000351206	9.08265e-05	9.08265e-05		1.95559	0.967605
F1PV92	F1PV92_CANLF	Citrate synthase	CS	453	50.4717	7.84033	5.52	2	2	3				3			0	0	0	0.000351206	0	0	9.08265e-05	9.08265e-05	9.08265e-05	0.000351206	9.08265e-05	9.08265e-05		1.95559	0.967605
F1Q2D6	F1Q2D6_CANLF	Asparaginase-like protein 1	ASRGL1	316	32.9508	6.78564	11.39	3	3	13			4	3		6	0	0	0.000363306	0.000351206	0	0.000612495	9.08265e-05	9.08265e-05	0.000363306	0.000351206	9.08265e-05	0.000612495		1.93506	0.952376
A0A5F4D6J7	A0A5F4D6J7_CANLF	Bleomycin hydrolase	BLMH	421	48.6772	7.66455	9.74	3	3	14		3	2	5		4	0	0.00029022	0.000181653	0.000585343	0	0.00040833	9.08265e-05	0.00029022	0.000181653	0.000585343	9.08265e-05	0.00040833		1.92732	0.946594
J9P9E9	J9P9E9_CANLF	Glucose-6-phosphate 1-dehydrogenase	G6PD	596	68.0414	7.89893	31.21	16	16	115	14	13	14	23	26	25	0.00162225	0.00125762	0.00127157	0.00269258	0.0027403	0.00255206	0.00162225	0.00125762	0.00127157	0.00269258	0.0027403	0.00255206		1.92342	0.943671
A0A5F4BPL4	A0A5F4BPL4_CANLF	Heterogeneous nuclear ribonucleoprotein U	HNRNPU	545	60.9315	9.26123	9.17	4	4	17		5		3	2	7	0	0.000483699	0	0.000351206	0.000210793	0.000714577	9.08265e-05	0.000483699	9.08265e-05	0.000351206	0.000210793	0.000714577		1.91865	0.940089
F1Q4F5	F1Q4F5_CANLF	Adenylosuccinate synthetase isozyme 2	ADSS2	456	49.9917	6.55127	14.91	5	5	13	2		2	2	3	4	0.00023175	0	0.000181653	0.000234137	0.000316189	0.00040833	0.00023175	9.08265e-05	0.000181653	0.000234137	0.000316189	0.00040833		1.90123	0.926933
F1P8N6	F1P8N6_CANLF	Endoplasmin	HSP90B1	803	92.3273	4.88135	10.71	7	9	67	9	5	10	12	16	15	0.00104287	0.000483699	0.000908265	0.00140482	0.00168634	0.00153124	0.00104287	0.000483699	0.000908265	0.00140482	0.00168634	0.00153124		1.89844	0.924817
A0A5F4CEM3	A0A5F4CEM3_CANLF	Basic leucine zipper and W2 domains 2	BZW2	475	54.6814	8.83643	14.74	6	7	38		7	6	6	8	9	0	0.000677179	0.000544959	0.000702412	0.00084317	0.000918742	9.08265e-05	0.000677179	0.000544959	0.000702412	0.00084317	0.000918742		1.87692	0.908364
A0A5F4CH80	A0A5F4CH80_CANLF	CCR4-NOT transcription complex subunit 1	CNOT1	2242	251.82	7.26904	1.34	3	3	4					2	2	0	0	0	0	0.000210793	0.000204165	9.08265e-05	9.08265e-05	9.08265e-05	9.08265e-05	0.000210793	0.000204165		1.85623	0.892374
A0A8I3MRA6	A0A8I3MRA6_CANLF	Signal recognition particle subunit SRP72	SRP72	610	67.7253	9.37842	3.44	2	2	3					3		0	0	0	0	0.000316189	0	9.08265e-05	9.08265e-05	9.08265e-05	9.08265e-05	0.000316189	9.08265e-05		1.82708	0.86954
A0A0G2Y7A6	A0A0G2Y7A6_CANLF	Ubiquitinyl hydrolase 1	USP9Y	2529	288.039	5.87158	0.79	2	2	3					3		0	0	0	0	0.000316189	0	9.08265e-05	9.08265e-05	9.08265e-05	9.08265e-05	0.000316189	9.08265e-05		1.82708	0.86954
A0A5F4CGB3	A0A5F4CGB3_CANLF	Ceramide transfer protein	CERT1	566	64.4308	5.77002	3	2	2	3					3		0	0	0	0	0.000316189	0	9.08265e-05	9.08265e-05	9.08265e-05	9.08265e-05	0.000316189	9.08265e-05		1.82708	0.86954
A0A5F4CRV8	A0A5F4CRV8_CANLF	Zinc finger RNA binding protein	ZFR	982	108.012	9.05615	2.95	2	2	3					3		0	0	0	0	0.000316189	0	9.08265e-05	9.08265e-05	9.08265e-05	9.08265e-05	0.000316189	9.08265e-05		1.82708	0.86954
A0A5F4CWL2	A0A5F4CWL2_CANLF	Aminoacyl tRNA synthase complex-interacting multifunctional protein 2	AIMP2	251	27.8374	9.0708	9.96	2	2	3					3		0	0	0	0	0.000316189	0	9.08265e-05	9.08265e-05	9.08265e-05	9.08265e-05	0.000316189	9.08265e-05		1.82708	0.86954
F6X895	F6X895_CANLF	ADP/ATP translocase	SLC25A4	271	30.2337	9.75928	8.49	2	2	3					3		0	0	0	0	0.000316189	0	9.08265e-05	9.08265e-05	9.08265e-05	9.08265e-05	0.000316189	9.08265e-05		1.82708	0.86954
F6XMP7	F6XMP7_CANLF	Small glutamine rich tetratricopeptide repeat containing alpha	SGTA	313	34.2468	5.0083	7.35	2	2	3					3		0	0	0	0	0.000316189	0	9.08265e-05	9.08265e-05	9.08265e-05	9.08265e-05	0.000316189	9.08265e-05		1.82708	0.86954
H9GW57	H9GW57_CANLF	YKT6 v-SNARE homolog	YTK6	182	20.6334	6.68311	9.89	2	2	3					3		0	0	0	0	0.000316189	0	9.08265e-05	9.08265e-05	9.08265e-05	9.08265e-05	0.000316189	9.08265e-05		1.82708	0.86954
J9P139	J9P139_CANLF	Translin associated factor X	TSNAX	290	33.0197	6.55127	6.55	2	2	3					3		0	0	0	0	0.000316189	0	9.08265e-05	9.08265e-05	9.08265e-05	9.08265e-05	0.000316189	9.08265e-05		1.82708	0.86954
A0A5F4CFG9	A0A5F4CFG9_CANLF	Major vault protein	MVP	890	99.0761	5.68115	14.94	10	10	15	4			3	3	5	0.000463499	0	0	0.000351206	0.000316189	0.000510412	0.000463499	9.08265e-05	9.08265e-05	0.000351206	0.000316189	0.000510412		1.82563	0.868391
A0A8C0YXP5	A0A8C0YXP5_CANLF	Microtubule associated protein 1 light chain 3 beta	MAP1LC3B	129	15.2691	9.01221	16.28	2	2	10			3		3	4	0	0	0.00027248	0	0.000316189	0.00040833	9.08265e-05	9.08265e-05	0.00027248	9.08265e-05	0.000316189	0.00040833		1.79539	0.844298
A0A8P0ST52	A0A8P0ST52_CANLF	Reticulon	RTN3	254	27.2574	8.23584	7.48	2	2	3						3	0	0	0	0	0	0.000306247	9.08265e-05	9.08265e-05	9.08265e-05	9.08265e-05	9.08265e-05	0.000306247		1.79059	0.840439
A0A5F4C922	A0A5F4C922_CANLF	Isoleucyl-tRNA synthetase	IARS1	1229	140.248	6.06201	1.46	2	2	3						3	0	0	0	0	0	0.000306247	9.08265e-05	9.08265e-05	9.08265e-05	9.08265e-05	9.08265e-05	0.000306247		1.79059	0.840439
A0A5F4CGM4	A0A5F4CGM4_CANLF	AP-3 complex subunit delta	AP3D1	1153	129.99	8.29443	3.04	3	3	3						3	0	0	0	0	0	0.000306247	9.08265e-05	9.08265e-05	9.08265e-05	9.08265e-05	9.08265e-05	0.000306247		1.79059	0.840439
A0A5F4CH77	A0A5F4CH77_CANLF	Reticulon	RTN4	199	22.4283	9.20264	11.06	2	2	3						3	0	0	0	0	0	0.000306247	9.08265e-05	9.08265e-05	9.08265e-05	9.08265e-05	9.08265e-05	0.000306247		1.79059	0.840439
A0A5F4CLE7	A0A5F4CLE7_CANLF	NCK associated protein 1	NCKAP1	1059	121.05	6.25244	3.68	3	3	3						3	0	0	0	0	0	0.000306247	9.08265e-05	9.08265e-05	9.08265e-05	9.08265e-05	9.08265e-05	0.000306247		1.79059	0.840439
A0A5F4D2Q7	A0A5F4D2Q7_CANLF	YTH N6-methyladenosine RNA binding protein 1	YTHDF1	525	56.762	8.11865	4.19	2	2	3						3	0	0	0	0	0	0.000306247	9.08265e-05	9.08265e-05	9.08265e-05	9.08265e-05	9.08265e-05	0.000306247		1.79059	0.840439
A0A5F4DBZ6	A0A5F4DBZ6_CANLF	Glutamyl-tRNA synthetase	EPRS1	1413	159.17	7.59131	2.26	3	3	3						3	0	0	0	0	0	0.000306247	9.08265e-05	9.08265e-05	9.08265e-05	9.08265e-05	9.08265e-05	0.000306247		1.79059	0.840439
F1P8W3	F1P8W3_CANLF	Osteoclast stimulating factor 1	OSTF1	239	26.2974	7.57666	8.37	2	2	3						3	0	0	0	0	0	0.000306247	9.08265e-05	9.08265e-05	9.08265e-05	9.08265e-05	9.08265e-05	0.000306247		1.79059	0.840439
F1Q332	F1Q332_CANLF	Diadenosine tetraphosphate synthetase	GARS1	786	87.7319	8.60205	17.18	10	10	45	5	6	6	7	11	10	0.000579374	0.000580439	0.000544959	0.00081948	0.00115936	0.00102082	0.000579374	0.000580439	0.000544959	0.00081948	0.00115936	0.00102082		1.75957	0.815222
E2RFC7	E2RFC7_CANLF	RNA transcription, translation and transport factor protein	RTRAF	244	28.0477	6.65381	21.31	5	5	15	2	3		3	3	4	0.00023175	0.00029022	0	0.000351206	0.000316189	0.00040833	0.00023175	0.00029022	9.08265e-05	0.000351206	0.000316189	0.00040833		1.75544	0.81183
E2REA8	E2REA8_CANLF	COP9 signalosome complex subunit 2	COPS2	450	52.3714	5.46533	20.44	9	9	29		6	5	6	5	7	0	0.000580439	0.000454133	0.000702412	0.000526981	0.000714577	9.08265e-05	0.000580439	0.000454133	0.000702412	0.000526981	0.000714577		1.72736	0.788571
A0A5F4BS42	A0A5F4BS42_CANLF	3'(2'), 5'-bisphosphate nucleotidase 1	BPNT1	272	29.1843	8.48486	25	6	6	20			7	4	5	4	0	0	0.000635786	0.000468274	0.000526981	0.00040833	9.08265e-05	9.08265e-05	0.000635786	0.000468274	0.000526981	0.00040833		1.71705	0.779935
E2R134	E2R134_CANLF	Carnosine dipeptidase 2	CNDP2	473	52.5657	5.66846	16.49	6	6	23	2	2	5	4	5	5	0.00023175	0.00019348	0.000454133	0.000468274	0.000526981	0.000510412	0.00023175	0.00019348	0.000454133	0.000468274	0.000526981	0.000510412		1.71223	0.775875
A0A5F4C7H9	A0A5F4C7H9_CANLF	Dihydropyrimidinase like 3	DPYSL3	569	61.6451	6.32861	11.95	5	6	8		2		2	3		0	0.00019348	0	0.000234137	0.000316189	0	9.08265e-05	0.00019348	9.08265e-05	0.000234137	0.000316189	9.08265e-05		1.70914	0.773266
A0A8I3PR32	A0A8I3PR32_CANLF	Arp2/3 complex 34 kDa subunit	ARPC2	275	31.558	8.00146	34.55	12	12	95	11	12	14	23	17	18	0.00127462	0.00116088	0.00127157	0.00269258	0.00179174	0.00183748	0.00127462	0.00116088	0.00127157	0.00269258	0.00179174	0.00183748		1.70533	0.770055
F1PFB3	F1PFB3_CANLF	Glutaredoxin 3	GLRX3	333	37.2811	5.59229	12.01	4	4	39	5	6	4	7	8	9	0.000579374	0.000580439	0.000363306	0.00081948	0.00084317	0.000918742	0.000579374	0.000580439	0.000363306	0.00081948	0.00084317	0.000918742		1.69481	0.761121
E2RQC9	E2RQC9_CANLF	RuvB-like helicase	RUVBL1	456	50.1963	6.41748	30.7	11	11	75	10	8	11	13	17	16	0.00115875	0.000773919	0.000999092	0.00152189	0.00179174	0.00163332	0.00115875	0.000773919	0.000999092	0.00152189	0.00179174	0.00163332		1.68737	0.754772
E2R9K5	E2R9K5_CANLF	Gamma-glutamylcyclotransferase	GGCT	188	21.0894	5.46533	18.09	3	3	7		2		2		3	0	0.00019348	0	0.000234137	0	0.000306247	9.08265e-05	0.00019348	9.08265e-05	0.000234137	9.08265e-05	0.000306247		1.68263	0.750721
A0A5F4BUH2	A0A5F4BUH2_CANLF	VPS26, retromer complex component A	VPS26A	277	32.6041	7.60596	23.47	5	5	16		3	3	4	2	4	0	0.00029022	0.00027248	0.000468274	0.000210793	0.00040833	9.08265e-05	0.00029022	0.00027248	0.000468274	0.000210793	0.00040833		1.66389	0.734563
E2RM30	E2RM30_CANLF	GDP-4-keto-6-deoxy-D-mannose-3,5-epimerase-4-reductase	GFUS	321	35.8412	7.1665	9.35	3	3	17	3		3	3	4	4	0.000347625	0	0.00027248	0.000351206	0.000421585	0.00040833	0.000347625	9.08265e-05	0.00027248	0.000351206	0.000421585	0.00040833		1.66137	0.732376
A0A8I3N5J9	A0A8I3N5J9_CANLF	Superoxide dismutase [Cu-Zn]	SOD1	153	15.9018	6.11279	30.07	2	4	32	6		5	5	8	6	0.000695249	0	0.000454133	0.000585343	0.00084317	0.000612495	0.000695249	9.08265e-05	0.000454133	0.000585343	0.00084317	0.000612495		1.6457	0.7187
E2R9A2	E2R9A2_CANLF	Coatomer subunit beta	COPB1	953	107.11	6.04932	17.31	13	13	50	5	7	8	9	12	9	0.000579374	0.000677179	0.000726612	0.00105362	0.00126476	0.000918742	0.000579374	0.000677179	0.000726612	0.00105362	0.00126476	0.000918742		1.6323	0.706904
A0A5F4CCN7	A0A5F4CCN7_CANLF	Secretion associated Ras related GTPase 1A	SAR1A	187	21.0989	7.50342	16.58	3	3	20	2	3	3	4	3	5	0.00023175	0.00029022	0.00027248	0.000468274	0.000316189	0.000510412	0.00023175	0.00029022	0.00027248	0.000468274	0.000316189	0.000510412		1.6299	0.704787
A0A5F4BQ51	A0A5F4BQ51_CANLF	Interleukin enhancer binding factor 3	ILF3	706	76.5381	7.91357	18.27	10	10	73	8	10	11	12	13	19	0.000926999	0.000967399	0.000999092	0.00140482	0.00137015	0.00193957	0.000926999	0.000967399	0.000999092	0.00140482	0.00137015	0.00193957		1.62936	0.704307
A0A5F4CYP3	A0A5F4CYP3_CANLF	Cytoskeleton associated protein 5	CKAP5	1973	218.268	8.07471	2.28	4	4	7		2			3	2	0	0.00019348	0	0	0.000316189	0.000204165	9.08265e-05	0.00019348	9.08265e-05	9.08265e-05	0.000316189	0.000204165		1.62924	0.704197
F1PZA0	F1PZA0_CANLF	Delta-aminolevulinic acid dehydratase	ALAD	330	36.0784	7.15186	13.94	4	4	19	3		4	3	6	3	0.000347625	0	0.000363306	0.000351206	0.000632378	0.000306247	0.000347625	9.08265e-05	0.000363306	0.000351206	0.000632378	0.000306247		1.60876	0.685945
E2RMK6	E2RMK6_CANLF	Protein-synthesizing GTPase	EIF2S3	472	51.0472	8.39697	30.51	12	12	42	3	8	6	5	12	8	0.000347625	0.000773919	0.000544959	0.000585343	0.00126476	0.00081666	0.000347625	0.000773919	0.000544959	0.000585343	0.00126476	0.00081666		1.60021	0.678264
F6V234	F6V234_CANLF	Plastin 3	PLS3	630	70.7372	5.60498	37.46	19	19	116	17	14	16	24	24	21	0.00196987	0.00135436	0.00145322	0.00280965	0.00252951	0.00214373	0.00196987	0.00135436	0.00145322	0.00280965	0.00252951	0.00214373		1.56629	0.647353
A0A5F4DGA2	A0A5F4DGA2_CANLF	WD repeat domain 1	WDR1	569	61.6486	7.32764	24.25	11	11	67	11	6	10	13	13	14	0.00127462	0.000580439	0.000908265	0.00152189	0.00137015	0.00142915	0.00127462	0.000580439	0.000908265	0.00152189	0.00137015	0.00142915		1.56377	0.645025
A0A5F4CUP0	A0A5F4CUP0_CANLF	Poly(A) binding protein cytoplasmic 1	PABPC1	590	65.0769	9.36377	9.66	5	5	49	7	5	8	11	10	8	0.000811124	0.000483699	0.000726612	0.00128775	0.00105396	0.00081666	0.000811124	0.000483699	0.000726612	0.00128775	0.00105396	0.00081666		1.56244	0.643803
E2RM49	E2RM49_CANLF	RB binding protein 7, chromatin remodeling factor	RBBP7	425	47.8042	5.04639	11.06	2	5	23			3		5		0	0	0.00027248	0	0.000526981	0	9.08265e-05	9.08265e-05	0.00027248	9.08265e-05	0.000526981	9.08265e-05		1.56041	0.641928
J9JHU3	J9JHU3_CANLF	Phosphoserine aminotransferase	PSAT1	370	40.4098	8.35303	20.81	8	8	71	9	6	14	12	15	15	0.00104287	0.000580439	0.00127157	0.00140482	0.00158094	0.00153124	0.00104287	0.000580439	0.00127157	0.00140482	0.00158094	0.00153124		1.56034	0.641861
E2RB81	E2RB81_CANLF	CCT-epsilon	CCT5	541	59.5588	5.8208	16.64	7	7	41	3	9	5	8	8	8	0.000347625	0.000870659	0.000454133	0.000936549	0.00084317	0.00081666	0.000347625	0.000870659	0.000454133	0.000936549	0.00084317	0.00081666		1.55247	0.634567
A0A5F4BV87	A0A5F4BV87_CANLF	Tubulin tyrosine ligase like 12	TTLL12	679	76.8793	5.78271	3.53	2	2	7	2			2		3	0.00023175	0	0	0.000234137	0	0.000306247	0.00023175	9.08265e-05	9.08265e-05	0.000234137	9.08265e-05	0.000306247		1.52687	0.610575
A0A8I3Q0N2	A0A8I3Q0N2_CANLF	UMP-CMP kinase	CMPK1	366	39.939	10.1841	6.56	2	2	2				2			0	0	0	0.000234137	0	0	9.08265e-05	9.08265e-05	9.08265e-05	0.000234137	9.08265e-05	9.08265e-05		1.52595	0.609708
A0A5S6DBH8	A0A5S6DBH8_CANLF	Guanine nucleotide-binding protein G(I)/G(S)/G(T) subunit beta-1	GNB1	325	35.6633	6.52197	6.46	2	2	2				2			0	0	0	0.000234137	0	0	9.08265e-05	9.08265e-05	9.08265e-05	0.000234137	9.08265e-05	9.08265e-05		1.52595	0.609708
E2R7R8	E2R7R8_CANLF	Structural maintenance of chromosomes protein	SMC2	1191	134.785	8.47021	1.68	2	2	2				2			0	0	0	0.000234137	0	0	9.08265e-05	9.08265e-05	9.08265e-05	0.000234137	9.08265e-05	9.08265e-05		1.52595	0.609708
F1PPS3	F1PPS3_CANLF	N-terminal asparagine amidase	NTAN1	328	36.2734	5.98584	8.54	2	2	2				2			0	0	0	0.000234137	0	0	9.08265e-05	9.08265e-05	9.08265e-05	0.000234137	9.08265e-05	9.08265e-05		1.52595	0.609708
F1Q139	F1Q139_CANLF	Phosphatidylinositol transfer protein alpha	PITPNA	270	31.8	6.55127	8.15	2	2	2				2			0	0	0	0.000234137	0	0	9.08265e-05	9.08265e-05	9.08265e-05	0.000234137	9.08265e-05	9.08265e-05		1.52595	0.609708
J9P048	J9P048_CANLF	SET nuclear proto-oncogene	SET	289	33.5457	4.32275	7.27	2	2	2				2			0	0	0	0.000234137	0	0	9.08265e-05	9.08265e-05	9.08265e-05	0.000234137	9.08265e-05	9.08265e-05		1.52595	0.609708
J9P8A6	J9P8A6_CANLF	Importin subunit alpha	KPNA2	505	55.4104	5.19873	12.28	4	4	27	4	3	4	3	7	6	0.000463499	0.00029022	0.000363306	0.000351206	0.000737774	0.000612495	0.000463499	0.00029022	0.000363306	0.000351206	0.000737774	0.000612495		1.52322	0.607124
F1PYU3	F1PYU3_CANLF	Fascin actin-bundling protein 1	FSCN1	617	67.7778	7.43018	19.77	12	12	87	12	10	14	17	19	15	0.0013905	0.000967399	0.00127157	0.00199017	0.00200253	0.00153124	0.0013905	0.000967399	0.00127157	0.00199017	0.00200253	0.00153124		1.52197	0.605938
A0A5F4DFY8	A0A5F4DFY8_CANLF	Splicing factor 3b subunit 3	SF3B3	1185	131.99	5.22412	10.55	10	10	53	5	9	8	7	11	13	0.000579374	0.000870659	0.000726612	0.00081948	0.00115936	0.00132707	0.000579374	0.000870659	0.000726612	0.00081948	0.00115936	0.00132707		1.51881	0.602942
E2R0B6	E2R0B6_CANLF	Proteasome subunit beta	PSMB6	239	25.4575	4.85596	21.34	6	6	56	7	10	6	7	13	13	0.000811124	0.000967399	0.000544959	0.00081948	0.00137015	0.00132707	0.000811124	0.000967399	0.000544959	0.00081948	0.00137015	0.00132707		1.51355	0.597936
F1P7M0	F1P7M0_CANLF	Aminopeptidase	NPEPPS	860	96.919	5.52881	15	12	12	62	6	13	7	14	10	12	0.000695249	0.00125762	0.000635786	0.00163896	0.00105396	0.00122499	0.000695249	0.00125762	0.000635786	0.00163896	0.00105396	0.00122499		1.51349	0.597884
A0A5F4CP23	A0A5F4CP23_CANLF	Peptidase D	PEPD	429	47.5885	6.1001	6.06	3	3	14		3	3	4	4		0	0.00029022	0.00027248	0.000468274	0.000421585	0	9.08265e-05	0.00029022	0.00027248	0.000468274	0.000421585	9.08265e-05		1.50061	0.585547
A0A8I3NYW8	A0A8I3NYW8_CANLF	Eukaryotic translation initiation factor 3 subunit L	EIF3L	516	60.9447	7.03467	15.7	8	8	45	4	8	7	7	11	8	0.000463499	0.000773919	0.000635786	0.00081948	0.00115936	0.00081666	0.000463499	0.000773919	0.000635786	0.00081948	0.00115936	0.00081666		1.49236	0.577598
A0A5F4D6L0	A0A5F4D6L0_CANLF	Clathrin heavy chain	CLTC	1679	191.938	5.69385	30.97	39	39	292	34	47	42	56	57	56	0.00393975	0.00454677	0.00381471	0.00655584	0.00600759	0.00571662	0.00393975	0.00454677	0.00381471	0.00655584	0.00600759	0.00571662		1.48603	0.571467
A0A5F4C468	A0A5F4C468_CANLF	Lysine--tRNA ligase	KARS1	564	64.9808	8.29443	13.12	7	7	42	5	5	8	11	7	6	0.000579374	0.000483699	0.000726612	0.00128775	0.000737774	0.000612495	0.000579374	0.000483699	0.000726612	0.00128775	0.000737774	0.000612495		1.47401	0.559751
F1P7V6	F1P7V6_CANLF	Stress induced phosphoprotein 1	STIP1	543	62.5203	6.75635	14.18	7	7	38	5	6	5	7	8	7	0.000579374	0.000580439	0.000454133	0.00081948	0.00084317	0.000714577	0.000579374	0.000580439	0.000454133	0.00081948	0.00084317	0.000714577		1.47293	0.558688
A0A8P0P700	A0A8P0P700_CANLF	Protein phosphatase 2 scaffold subunit Aalpha	PPP2R1A	589	65.2809	5.10986	13.07	6	6	19	2	3	3	2	4	5	0.00023175	0.00029022	0.00027248	0.000234137	0.000421585	0.000510412	0.00023175	0.00029022	0.00027248	0.000234137	0.000421585	0.000510412		1.46785	0.553708
P62999	RAC1_CANLF	Ras-related C3 botulinum toxin substrate 1	RAC1	192	21.4362	8.49951	22.92	4	5	28	6	4		5	4	7	0.000695249	0.000386959	0	0.000585343	0.000421585	0.000714577	0.000695249	0.000386959	9.08265e-05	0.000585343	0.000421585	0.000714577		1.46757	0.553425
A0A8I3PDW2	A0A8I3PDW2_CANLF	Small nuclear ribonucleoprotein E	SNRPE	92	10.7966	9.43701	25	2	2	15		3	3	2	3	4	0	0.00029022	0.00027248	0.000234137	0.000316189	0.00040833	9.08265e-05	0.00029022	0.00027248	0.000234137	0.000316189	0.00040833		1.4669	0.552769
E2QXB6	E2QXB6_CANLF	Beta-lactamase-like protein 2	LACTB2	387	42.9215	9.39307	12.4	4	4	17		4	3	4	4	2	0	0.000386959	0.00027248	0.000468274	0.000421585	0.000204165	9.08265e-05	0.000386959	0.00027248	0.000468274	0.000421585	0.000204165		1.45818	0.544172
A0A5F4D182	A0A5F4D182_CANLF	Serine hydroxymethyltransferase	SHMT1	442	48.6055	7.51807	16.06	6	6	17	4		3	5	5		0.000463499	0	0.00027248	0.000585343	0.000526981	0	0.000463499	9.08265e-05	0.00027248	0.000585343	0.000526981	9.08265e-05		1.45518	0.541198
E2R210	E2R210_CANLF	Pyridoxal phosphate homeostasis protein	PLPBP	275	30.4096	8.1626	28.73	6	6	33	4	5	5	5	7	7	0.000463499	0.000483699	0.000454133	0.000585343	0.000737774	0.000714577	0.000463499	0.000483699	0.000454133	0.000585343	0.000737774	0.000714577		1.45411	0.54014
F1PIC7	F1PIC7_CANLF	78 kDa glucose-regulated protein	HSPA5	654	72.2385	5.16064	36.54	16	18	108	14	13	19	19	25	18	0.00162225	0.00125762	0.0017257	0.0022243	0.00263491	0.00183748	0.00162225	0.00125762	0.0017257	0.0022243	0.00263491	0.00183748		1.45404	0.54007
E2QW49	E2QW49_CANLF	Proliferation-associated 2G4	PA2G4	394	43.7752	6.55127	12.94	5	5	33	4	4	6	5	4	10	0.000463499	0.000386959	0.000544959	0.000585343	0.000421585	0.00102082	0.000463499	0.000386959	0.000544959	0.000585343	0.000421585	0.00102082		1.45315	0.539185
A0A5F4BU02	A0A5F4BU02_CANLF	V-type proton ATPase subunit C	ATP6V1C1	382	43.9279	7.41553	18.59	7	7	32	3	4	7	8	5	5	0.000347625	0.000386959	0.000635786	0.000936549	0.000526981	0.000510412	0.000347625	0.000386959	0.000635786	0.000936549	0.000526981	0.000510412		1.44045	0.526515
A0A8I3NNX3	A0A8I3NNX3_CANLF	Hydroxyacylglutathione hydrolase	HAGH	309	33.8543	7.78174	6.47	2	2	2					2		0	0	0	0	0.000210793	0	9.08265e-05	9.08265e-05	9.08265e-05	9.08265e-05	0.000210793	9.08265e-05		1.44028	0.526345
A0A4D5YIZ2	A0A4D5YIZ2_CANLF	Metastasin (Fragment)	S100A4	53	6.26985	4.77979	33.96	2	2	2					2		0	0	0	0	0.000210793	0	9.08265e-05	9.08265e-05	9.08265e-05	9.08265e-05	0.000210793	9.08265e-05		1.44028	0.526345
A0A5F4CZB1	A0A5F4CZB1_CANLF	EGF like repeats and discoidin domains 3	EDIL3	437	49.1139	7.06396	5.72	2	2	2					2		0	0	0	0	0.000210793	0	9.08265e-05	9.08265e-05	9.08265e-05	9.08265e-05	0.000210793	9.08265e-05		1.44028	0.526345
A0A5F4D018	A0A5F4D018_CANLF	Coagulation factor V	F5	2151	243.783	5.85889	0.93	2	2	2					2		0	0	0	0	0.000210793	0	9.08265e-05	9.08265e-05	9.08265e-05	9.08265e-05	0.000210793	9.08265e-05		1.44028	0.526345
A0A5F4DIS3	A0A5F4DIS3_CANLF	Phospholipase A2 activating protein	PLAA	749	82.5685	6.23975	3.74	2	2	2					2		0	0	0	0	0.000210793	0	9.08265e-05	9.08265e-05	9.08265e-05	9.08265e-05	0.000210793	9.08265e-05		1.44028	0.526345
F1PJI7	F1PJI7_CANLF	Mitogen-activated protein kinase kinase 1	MAP2K1	381	41.8985	6.34131	5.25	2	2	2					2		0	0	0	0	0.000210793	0	9.08265e-05	9.08265e-05	9.08265e-05	9.08265e-05	0.000210793	9.08265e-05		1.44028	0.526345
F6UXI8	F6UXI8_CANLF	Inosine-5'-monophosphate dehydrogenase	IMPDH2	514	55.8238	7.07861	6.03	2	2	2					2		0	0	0	0	0.000210793	0	9.08265e-05	9.08265e-05	9.08265e-05	9.08265e-05	0.000210793	9.08265e-05		1.44028	0.526345
Q0QEN2	Q0QEN2_CANLF	ATP synthase subunit beta (Fragment)	ATP5B	321	34.6651	5.41455	8.41	2	2	2					2		0	0	0	0	0.000210793	0	9.08265e-05	9.08265e-05	9.08265e-05	9.08265e-05	0.000210793	9.08265e-05		1.44028	0.526345
A0A5F4DHF8	A0A5F4DHF8_CANLF	Matrix remodeling-associated protein 8	MXRA8	435	48.95	7.03467	7.13	3	3	12	2	3		5		2	0.00023175	0.00029022	0	0.000585343	0	0.000204165	0.00023175	0.00029022	9.08265e-05	0.000585343	9.08265e-05	0.000204165		1.43659	0.522645
E2RJU3	E2RJU3_CANLF	Eukaryotic translation initiation factor 5	MARK3	430	48.9637	5.57959	7.91	3	3	23	2	3	5	4	4	5	0.00023175	0.00029022	0.000454133	0.000468274	0.000421585	0.000510412	0.00023175	0.00029022	0.000454133	0.000468274	0.000421585	0.000510412		1.43456	0.520603
E2QUJ4	E2QUJ4_CANLF	Cleavage and polyadenylation specificity factor subunit 5	NUDT21	227	26.2237	8.82178	18.5	4	4	28	4	4	4	5	6	5	0.000463499	0.000386959	0.000363306	0.000585343	0.000632378	0.000510412	0.000463499	0.000386959	0.000363306	0.000585343	0.000632378	0.000510412		1.42378	0.509725
A0A8C0Q5H2	A0A8C0Q5H2_CANLF	Myosin-9	MYH9	1960	226.346	5.60498	23.98	40	40	260	33	45	34	51	50	47	0.00382387	0.00435329	0.0030881	0.0059705	0.00526981	0.00479788	0.00382387	0.00435329	0.0030881	0.0059705	0.00526981	0.00479788		1.42368	0.50963
J9NZ77	J9NZ77_CANLF	Serpin family B member 6	SERPINB6	376	42.0548	5.42725	58.78	15	15	152	17	26	23	32	27	27	0.00196987	0.00251524	0.00208901	0.0037462	0.0028457	0.00275623	0.00196987	0.00251524	0.00208901	0.0037462	0.0028457	0.00275623		1.42196	0.507879
A0A5F4C8R9	A0A5F4C8R9_CANLF	AAA domain-containing protein	PSMC6	403	45.768	7.78174	12.66	4	4	5		2		3			0	0.00019348	0	0.000351206	0	0	9.08265e-05	0.00019348	9.08265e-05	0.000351206	9.08265e-05	9.08265e-05		1.42045	0.506352
E2RKJ1	E2RKJ1_CANLF	Cell cycle and apoptosis regulator 2	CCAR2	918	102.071	5.19873	4.47	4	4	12	3		2	5		2	0.000347625	0	0.000181653	0.000585343	0	0.000204165	0.000347625	9.08265e-05	0.000181653	0.000585343	9.08265e-05	0.000204165		1.41966	0.505541
F6Y3Y5	F6Y3Y5_CANLF	Coatomer subunit zeta	COPZ1	160	18.3625	4.90674	13.13	2	2	17		4	3	2	4	4	0	0.000386959	0.00027248	0.000234137	0.000421585	0.00040833	9.08265e-05	0.000386959	0.00027248	0.000234137	0.000421585	0.00040833		1.41823	0.504096
A0A8I3MSJ0	A0A8I3MSJ0_CANLF	6-phosphofructokinase	PFKP	787	84.5441	8.1333	2.54	2	2	2						2	0	0	0	0	0	0.000204165	9.08265e-05	9.08265e-05	9.08265e-05	9.08265e-05	9.08265e-05	0.000204165		1.41595	0.501772
A0A5F4CXF4	A0A5F4CXF4_CANLF	SEC24 homolog B, COPII coat complex component	SEC24B	1223	132.766	7.2251	2.29	2	2	2						2	0	0	0	0	0	0.000204165	9.08265e-05	9.08265e-05	9.08265e-05	9.08265e-05	9.08265e-05	0.000204165		1.41595	0.501772
A0A5F4D8V1	A0A5F4D8V1_CANLF	AP-1 complex subunit mu-1	AP1M1	370	42.6089	6.63916	5.68	2	2	2						2	0	0	0	0	0	0.000204165	9.08265e-05	9.08265e-05	9.08265e-05	9.08265e-05	9.08265e-05	0.000204165		1.41595	0.501772
A0A5F4DB52	A0A5F4DB52_CANLF	Neuropilin	NRP1	856	95.8839	5.66846	3.5	2	2	2						2	0	0	0	0	0	0.000204165	9.08265e-05	9.08265e-05	9.08265e-05	9.08265e-05	9.08265e-05	0.000204165		1.41595	0.501772
A0A5F4DG27	A0A5F4DG27_CANLF	Interferon induced protein with tetratricopeptide repeats 5	IFIT5	482	55.8547	7.57666	5.39	2	2	2						2	0	0	0	0	0	0.000204165	9.08265e-05	9.08265e-05	9.08265e-05	9.08265e-05	9.08265e-05	0.000204165		1.41595	0.501772
E2QYN0	E2QYN0_CANLF	Tubulin folding cofactor B	TBCB	352	38.6234	9.40771	6.25	2	2	2						2	0	0	0	0	0	0.000204165	9.08265e-05	9.08265e-05	9.08265e-05	9.08265e-05	9.08265e-05	0.000204165		1.41595	0.501772
E2RBY0	E2RBY0_CANLF	Glutamate rich WD repeat containing 1	GRWD1	440	48.6828	4.88135	5.68	2	2	2						2	0	0	0	0	0	0.000204165	9.08265e-05	9.08265e-05	9.08265e-05	9.08265e-05	9.08265e-05	0.000204165		1.41595	0.501772
E2RLN1	E2RLN1_CANLF	Serpin family D member 1	SERPIND1	546	62.2077	7.18115	3.48	2	2	2						2	0	0	0	0	0	0.000204165	9.08265e-05	9.08265e-05	9.08265e-05	9.08265e-05	9.08265e-05	0.000204165		1.41595	0.501772
F1P8K1	F1P8K1_CANLF	Heterogeneous nuclear ribonucleoprotein U like 2	HNRNPUL2	748	85.082	4.88135	3.34	2	2	2						2	0	0	0	0	0	0.000204165	9.08265e-05	9.08265e-05	9.08265e-05	9.08265e-05	9.08265e-05	0.000204165		1.41595	0.501772
F1PTF0	F1PTF0_CANLF	Guanylate kinase	GUK1	219	24.0174	7.38623	10.05	2	2	2						2	0	0	0	0	0	0.000204165	9.08265e-05	9.08265e-05	9.08265e-05	9.08265e-05	9.08265e-05	0.000204165		1.41595	0.501772
F1PL63	F1PL63_CANLF	Fructose-bisphosphate aldolase	ALDOC	364	39.3172	6.65381	41.76	9	12	94	10	17	14	17	17	19	0.00115875	0.00164458	0.00127157	0.00199017	0.00179174	0.00193957	0.00115875	0.00164458	0.00127157	0.00199017	0.00179174	0.00193957		1.40408	0.489622
Q3YIX4	PEBP1_CANLF	Phosphatidylethanolamine-binding protein 1	PEBP1	187	20.9086	7.48877	45.99	8	8	67	9	10	10	11	13	14	0.00104287	0.000967399	0.000908265	0.00128775	0.00137015	0.00142915	0.00104287	0.000967399	0.000908265	0.00128775	0.00137015	0.00142915		1.40038	0.485818
F1PQ68	F1PQ68_CANLF	Tubulin beta chain	TUBB2A	429	48.2251	4.81787	45.45	4	17	280	36	37	49	48	52	58	0.00417149	0.00357938	0.0044505	0.00561929	0.00548061	0.00592078	0.00417149	0.00357938	0.0044505	0.00561929	0.00548061	0.00592078		1.39498	0.480246
A0A5F4CZY7	A0A5F4CZY7_CANLF	Proteasome subunit alpha type	PSMA1	263	29.4648	6.80029	43.73	11	11	81	11	17	7	14	16	16	0.00127462	0.00164458	0.000635786	0.00163896	0.00168634	0.00163332	0.00127462	0.00164458	0.000635786	0.00163896	0.00168634	0.00163332		1.39484	0.480095
A0A5F4CTX4	A0A5F4CTX4_CANLF	Transportin 1	TNPO1	805	91.6244	4.94482	8.7	6	6	45	3	10	7	9	9	7	0.000347625	0.000967399	0.000635786	0.00105362	0.000948567	0.000714577	0.000347625	0.000967399	0.000635786	0.00105362	0.000948567	0.000714577		1.39263	0.477815
J9NXT4	J9NXT4_CANLF	cAMP-dependent protein kinase	PRKACA	342	39.9578	9.02686	6.14	2	2	10			4	3	3		0	0	0.000363306	0.000351206	0.000316189	0	9.08265e-05	9.08265e-05	0.000363306	0.000351206	0.000316189	9.08265e-05		1.39134	0.476471
F1PI87	F1PI87_CANLF	Obg-like ATPase 1	OLA1	415	47.0868	9.08545	14.94	6	6	46	7	6	7	9	9	8	0.000811124	0.000580439	0.000635786	0.00105362	0.000948567	0.00081666	0.000811124	0.000580439	0.000635786	0.00105362	0.000948567	0.00081666		1.39041	0.475509
A0A5F4CA30	A0A5F4CA30_CANLF	26S proteasome non-ATPase regulatory subunit 6	PRICKLE2	490	55.1852	8.66064	21.43	10	10	48	6	10	5	10	10	7	0.000695249	0.000967399	0.000454133	0.00117069	0.00105396	0.000714577	0.000695249	0.000967399	0.000454133	0.00117069	0.00105396	0.000714577		1.38854	0.473565
F6XQD6	F6XQD6_CANLF	Microtubule associated protein 1B	MAP1B	2576	281	4.91943	8.11	15	15	98	11	15	17	16	18	21	0.00127462	0.0014511	0.00154405	0.0018731	0.00189713	0.00214373	0.00127462	0.0014511	0.00154405	0.0018731	0.00189713	0.00214373		1.38508	0.469966
A0A8I3PC85	A0A8I3PC85_CANLF	Transketolase	TKT	699	76.218	8.83643	24.75	13	13	87	12	13	13	15	15	19	0.0013905	0.00125762	0.00118074	0.00175603	0.00158094	0.00193957	0.0013905	0.00125762	0.00118074	0.00175603	0.00158094	0.00193957		1.3781	0.462677
E2R837	E2R837_CANLF	SUMO-activating enzyme subunit 2	UBA2	640	71.1952	5.32568	12.97	7	7	34	4	5	6	6	7	6	0.000463499	0.000483699	0.000544959	0.000702412	0.000737774	0.000612495	0.000463499	0.000483699	0.000544959	0.000702412	0.000737774	0.000612495		1.37565	0.460109
A0A8I3MRX7	A0A8I3MRX7_CANLF	SEC31 homolog A, COPII coat complex component	SEC31A	1107	121.422	6.7417	5.78	6	6	21		6	3	4	4	4	0	0.000580439	0.00027248	0.000468274	0.000421585	0.00040833	9.08265e-05	0.000580439	0.00027248	0.000468274	0.000421585	0.00040833		1.37557	0.460032
F1PIA2	F1PIA2_CANLF	Ubiquitinyl hydrolase 1	OTUB1	252	29.1815	5.13525	21.43	5	5	27	3	3	6	5	6	4	0.000347625	0.00029022	0.000544959	0.000585343	0.000632378	0.00040833	0.000347625	0.00029022	0.000544959	0.000585343	0.000632378	0.00040833		1.37474	0.459162
J9PAU8	J9PAU8_CANLF	Serpin family B member 9	SERPINB9	374	41.8661	5.60498	14.71	4	5	38		7	8	6	7	6	0	0.000677179	0.000726612	0.000702412	0.000737774	0.000612495	9.08265e-05	0.000677179	0.000726612	0.000702412	0.000737774	0.000612495		1.37338	0.457733
A0A5F4C590	A0A5F4C590_CANLF	AP-1 complex subunit gamma	PHLPP2	825	91.7243	6.80029	2.42	2	2	10			4	3		3	0	0	0.000363306	0.000351206	0	0.000306247	9.08265e-05	9.08265e-05	0.000363306	0.000351206	9.08265e-05	0.000306247		1.37309	0.45743
P00011	CYC_CANLF	Cytochrome c	CYCS	105	11.6251	9.5835	24.76	3	3	34	4	5	6	5	7	7	0.000463499	0.000483699	0.000544959	0.000585343	0.000737774	0.000714577	0.000463499	0.000483699	0.000544959	0.000585343	0.000737774	0.000714577		1.3656	0.449538
A0A5F4C8A8	A0A5F4C8A8_CANLF	Protein transport protein SEC23	SEC23B	767	86.3545	6.88818	18.9	7	10	40	3	6	9	8	5	9	0.000347625	0.000580439	0.000817439	0.000936549	0.000526981	0.000918742	0.000347625	0.000580439	0.000817439	0.000936549	0.000526981	0.000918742		1.36481	0.448696
J9JHE4	J9JHE4_CANLF	Tripeptidyl-peptidase 2	TPP2	1173	130.307	6.43018	9.21	9	9	48	8	6	7	8	9	10	0.000926999	0.000580439	0.000635786	0.000936549	0.000948567	0.00102082	0.000926999	0.000580439	0.000635786	0.000936549	0.000948567	0.00102082		1.35587	0.439223
J9PB88	J9PB88_CANLF	Flap endonuclease 1	FEN1	380	42.5971	8.48486	15.26	4	4	25		5	6	5	4	5	0	0.000483699	0.000544959	0.000585343	0.000421585	0.000510412	9.08265e-05	0.000483699	0.000544959	0.000585343	0.000421585	0.000510412		1.35539	0.43871
A0A5F4BU46	A0A5F4BU46_CANLF	Histone H2B	H1-2	435	45.6748	10.9312	8.05	3	3	43	7	6	6	10	6	8	0.000811124	0.000580439	0.000544959	0.00117069	0.000632378	0.00081666	0.000811124	0.000580439	0.000544959	0.00117069	0.000632378	0.00081666		1.3528	0.435946
A0A8P0P1H6	A0A8P0P1H6_CANLF	W2 domain-containing protein	-	256	29.8754	6.01123	14.84	2	4	28	3	7		6		7	0.000347625	0.000677179	0	0.000702412	0	0.000714577	0.000347625	0.000677179	9.08265e-05	0.000702412	9.08265e-05	0.000714577		1.35154	0.434601
A0A8I3PGM5	A0A8I3PGM5_CANLF	Heat shock protein family A (Hsp70) member 8	HSPA8	646	70.8542	5.51611	51.08	21	29	474	69	62	79	90	93	81	0.00799537	0.00599787	0.0071753	0.0105362	0.00980185	0.00826868	0.00799537	0.00599787	0.0071753	0.0105362	0.00980185	0.00826868		1.35138	0.434432
F1P969	F1P969_CANLF	Eukaryotic translation initiation factor 3 subunit B	EIF3B	813	91.9496	5.09717	20.05	14	14	59	9	7	10	9	14	10	0.00104287	0.000677179	0.000908265	0.00105362	0.00147555	0.00102082	0.00104287	0.000677179	0.000908265	0.00105362	0.00147555	0.00102082		1.35067	0.433675
E2R9T6	E2R9T6_CANLF	Interleukin enhancer binding factor 2	ILF2	390	43.0352	5.26221	39.49	12	12	141	16	23	24	26	26	26	0.001854	0.00222502	0.00217984	0.00304378	0.0027403	0.00265414	0.001854	0.00222502	0.00217984	0.00304378	0.0027403	0.00265414		1.34821	0.431043
A0A5F4CZ62	A0A5F4CZ62_CANLF	Dynein cytoplasmic 1 heavy chain 1	DYNC1H1	4329	496.81	6.63916	12.31	49	49	207	33	25	33	29	41	46	0.00382387	0.0024185	0.00299728	0.00339499	0.00432125	0.00469579	0.00382387	0.0024185	0.00299728	0.00339499	0.00432125	0.00469579		1.34335	0.42583
A0A5F4DC86	A0A5F4DC86_CANLF	Actinin alpha 4	ACTN4	692	79.9395	5.18604	55.64	4	34	306			54			65	0	0	0.00490463	0	0	0.00663536	9.08265e-05	9.08265e-05	0.00490463	9.08265e-05	9.08265e-05	0.00663536		1.34027	0.422528
A0A5F4CGT3	A0A5F4CGT3_CANLF	Filamin A	FLNA	2638	279.729	6.1001	42.46	78	83	1251	175	185	198	225	228	240	0.0202781	0.0178969	0.0179837	0.0263404	0.0240304	0.0244998	0.0202781	0.0178969	0.0179837	0.0263404	0.0240304	0.0244998		1.3332	0.414891
E2RPC6	E2RPC6_CANLF	Proteasome subunit beta	PSMB7	277	29.9932	7.6792	20.94	8	8	40	4	8	6	6	7	9	0.000463499	0.000773919	0.000544959	0.000702412	0.000737774	0.000918742	0.000463499	0.000773919	0.000544959	0.000702412	0.000737774	0.000918742		1.32347	0.404328
A0A5F4DD51	A0A5F4DD51_CANLF	Heterogeneous nuclear ribonucleoproteins A2/B1	HNRNPA2B1	301	32.4675	8.71924	33.22	9	10	99	14	17	13	12	22	21	0.00162225	0.00164458	0.00118074	0.00140482	0.00231872	0.00214373	0.00162225	0.00164458	0.00118074	0.00140482	0.00231872	0.00214373		1.31921	0.399673
J9P7I4	J9P7I4_CANLF	Trifunctional purine biosynthetic protein adenosine-3	LOC100856570	965	103.297	6.21436	18.34	12	12	51	6	7	10	8	8	12	0.000695249	0.000677179	0.000908265	0.000936549	0.00084317	0.00122499	0.000695249	0.000677179	0.000908265	0.000936549	0.00084317	0.00122499		1.31745	0.397753
A0A5F4BZ28	A0A5F4BZ28_CANLF	Eukaryotic translation initiation factor 2A	EIF2A	560	62.389	8.95361	11.25	4	4	10			4		4	2	0	0	0.000363306	0	0.000421585	0.000204165	9.08265e-05	9.08265e-05	0.000363306	9.08265e-05	0.000421585	0.000204165		1.31492	0.394973
A0A5F4CFH9	A0A5F4CFH9_CANLF	EF-hand domain-containing protein	CALM3	149	16.8519	4.27197	46.98	6	6	28	5		7	4	6	6	0.000579374	0	0.000635786	0.000468274	0.000632378	0.000612495	0.000579374	9.08265e-05	0.000635786	0.000468274	0.000632378	0.000612495		1.31176	0.391509
A0A8I3PQI3	A0A8I3PQI3_CANLF	Exportin 1	XPO1	1071	123.062	6.11279	13.91	12	12	50	4	8	11	10	8	9	0.000463499	0.000773919	0.000999092	0.00117069	0.00084317	0.000918742	0.000463499	0.000773919	0.000999092	0.00117069	0.00084317	0.000918742		1.31124	0.39093
A0A8C0SC63	A0A8C0SC63_CANLF	Peroxiredoxin-1	PRDX1	199	22.1103	8.1333	49.75	11	14	405	57	64	61	63	75	85	0.00660487	0.00619135	0.00554042	0.00737532	0.00790472	0.00867701	0.00660487	0.00619135	0.00554042	0.00737532	0.00790472	0.00867701		1.30651	0.385722
F1PSC2	F1PSC2_CANLF	Talin 1	TLN1	2558	271.231	6.17627	34.52	61	61	451	58	74	72	77	86	84	0.00672074	0.00715875	0.00653951	0.00901428	0.00906408	0.00857493	0.00672074	0.00715875	0.00653951	0.00901428	0.00906408	0.00857493		1.30532	0.384401
E2RT55	E2RT55_CANLF	COP9 signalosome complex subunit 4	COPS4	406	46.2397	5.8335	36.45	12	12	54	3	12	10	11	8	10	0.000347625	0.00116088	0.000908265	0.00128775	0.00084317	0.00102082	0.000347625	0.00116088	0.000908265	0.00128775	0.00084317	0.00102082		1.30412	0.383074
E2R0S8	E2R0S8_CANLF	G1 to S phase transition 1	GSPT1	499	55.6992	5.5542	7.41	4	4	19	4		4	4	4	3	0.000463499	0	0.000363306	0.000468274	0.000421585	0.000306247	0.000463499	9.08265e-05	0.000363306	0.000468274	0.000421585	0.000306247		1.30347	0.382359
J9NYX4	J9NYX4_CANLF	FACT complex subunit SSRP1	SSRP1	702	80.1753	8.85107	4.27	3	3	5		2				3	0	0.00019348	0	0	0	0.000306247	9.08265e-05	0.00019348	9.08265e-05	9.08265e-05	9.08265e-05	0.000306247		1.30061	0.379186
J9P4U8	J9P4U8_CANLF	Calcyclin-binding protein	CACYBP	379	41.3595	9.12939	21.64	7	7	33	4	4	7	5	6	7	0.000463499	0.000386959	0.000635786	0.000585343	0.000632378	0.000714577	0.000463499	0.000386959	0.000635786	0.000585343	0.000632378	0.000714577		1.30012	0.378646
A0A5F4CD56	A0A5F4CD56_CANLF	Nardilysin convertase	NRDC	1159	132.306	4.91943	1.38	2	2	19	4		4	4	3	4	0.000463499	0	0.000363306	0.000468274	0.000316189	0.00040833	0.000463499	9.08265e-05	0.000363306	0.000468274	0.000316189	0.00040833		1.29986	0.378356
J9NST7	J9NST7_CANLF	ATP-citrate synthase	ACLY	1091	119.579	7.73779	19.16	17	17	104	15	14	18	17	20	20	0.00173812	0.00135436	0.00163488	0.00199017	0.00210793	0.00204165	0.00173812	0.00135436	0.00163488	0.00199017	0.00210793	0.00204165		1.29877	0.377144
H9GWY1	H9GWY1_CANLF	Inter-alpha-trypsin inhibitor heavy chain 4	ITIH4	890	98.613	6.60986	2.58	3	3	40	6	6	6	6	8	8	0.000695249	0.000580439	0.000544959	0.000702412	0.00084317	0.00081666	0.000695249	0.000580439	0.000544959	0.000702412	0.00084317	0.00081666		1.29747	0.375705
F1P9L1	F1P9L1_CANLF	S-methyl-5'-thioadenosine phosphorylase	MTAP	320	35.0879	7.66455	45.31	14	14	96	9	17	18	16	18	18	0.00104287	0.00164458	0.00163488	0.0018731	0.00189713	0.00183748	0.00104287	0.00164458	0.00163488	0.0018731	0.00189713	0.00183748		1.29738	0.375604
A0A5F4CJS5	A0A5F4CJS5_CANLF	Eukaryotic translation initiation factor 4 gamma 1	EIF4G1	1389	152.99	5.21143	4.54	6	6	42	6	6	7	7	8	8	0.000695249	0.000580439	0.000635786	0.00081948	0.00084317	0.00081666	0.000695249	0.000580439	0.000635786	0.00081948	0.00084317	0.00081666		1.29707	0.375253
A0A5F4D4F1	A0A5F4D4F1_CANLF	Moesin	MSN	577	67.8669	6.46826	54.25	24	33	368	49	58	60	65	63	73	0.00567787	0.00561091	0.00544959	0.00760946	0.00663997	0.00745202	0.00567787	0.00561091	0.00544959	0.00760946	0.00663997	0.00745202		1.29651	0.374632
L7N0L3	L7N0L3_CANLF	Histone H4	H4C7	92	10.3849	11.356	56.52	5	5	62	9	9	10	10	11	13	0.00104287	0.000870659	0.000908265	0.00117069	0.00115936	0.00132707	0.00104287	0.000870659	0.000908265	0.00117069	0.00115936	0.00132707		1.29602	0.374092
E2RNQ8	E2RNQ8_CANLF	Aspartate--tRNA ligase, cytoplasmic	DARS1	501	57.0381	6.771	27.35	11	11	35	4	5	7	6	6	7	0.000463499	0.000483699	0.000635786	0.000702412	0.000632378	0.000714577	0.000463499	0.000483699	0.000635786	0.000702412	0.000632378	0.000714577		1.29462	0.372531
A0A8I3RT08	A0A8I3RT08_CANLF	Transaldolase	LOC475937	337	37.5065	7.1665	28.49	9	9	41	3	6	10	7	8	7	0.000347625	0.000580439	0.000908265	0.00081948	0.00084317	0.000714577	0.000347625	0.000580439	0.000908265	0.00081948	0.00084317	0.000714577		1.29455	0.372456
A0A8I3P4T0	A0A8I3P4T0_CANLF	Ribose-phosphate diphosphokinase	PRPS2	293	32.0325	6.72705	17.06	1	4	19		4	3	3	5		0	0.000386959	0.00027248	0.000351206	0.000526981	0	9.08265e-05	0.000386959	0.00027248	0.000351206	0.000526981	9.08265e-05		1.29156	0.369116
A0A5F4CSI9	A0A5F4CSI9_CANLF	Filamin B	FLNB	2602	277.538	5.64307	20.79	35	40	193	26	29	33	33	42	30	0.00301275	0.00280546	0.00299728	0.00386326	0.00442664	0.00306247	0.00301275	0.00280546	0.00299728	0.00386326	0.00442664	0.00306247		1.28778	0.364884
A0A5F4C2A6	A0A5F4C2A6_CANLF	Ubiquitin carboxyl-terminal hydrolase	USP14	448	51.0638	6.11279	7.14	3	3	17	4		3	2	4	4	0.000463499	0	0.00027248	0.000234137	0.000421585	0.00040833	0.000463499	9.08265e-05	0.00027248	0.000234137	0.000421585	0.00040833		1.28694	0.363949
E2RLQ6	E2RLQ6_CANLF	6-phosphogluconolactonase	PGLS	258	27.4826	6.53662	50	9	9	51	7	9	7	6	10	12	0.000811124	0.000870659	0.000635786	0.000702412	0.00105396	0.00122499	0.000811124	0.000870659	0.000635786	0.000702412	0.00105396	0.00122499		1.28642	0.363361
P05124	KCRB_CANLF	Creatine kinase B-type	CKB	381	42.6744	5.78271	40.16	10	10	88	6	17	18	16	16	15	0.000695249	0.00164458	0.00163488	0.0018731	0.00168634	0.00153124	0.000695249	0.00164458	0.00163488	0.0018731	0.00168634	0.00153124		1.28077	0.35701
E2RGH5	E2RGH5_CANLF	Ubiquitin-activating enzyme E1	UBA1	1002	111.731	5.93506	26.25	18	18	165	18	26	32	27	30	32	0.00208575	0.00251524	0.00290645	0.00316085	0.00316189	0.00326664	0.00208575	0.00251524	0.00290645	0.00316085	0.00316189	0.00326664		1.27732	0.353118
F6XRY2	F6XRY2_CANLF	Eukaryotic translation elongation factor 2	EEF2	858	95.2789	6.82959	50	39	40	433	62	66	70	78	77	80	0.00718424	0.00638483	0.00635786	0.00913135	0.00811551	0.0081666	0.00718424	0.00638483	0.00635786	0.00913135	0.00811551	0.0081666		1.27533	0.350874
A0A5F4CCE9	A0A5F4CCE9_CANLF	Lamin A/C	LMNA	615	69.3574	6.63916	27.48	18	18	125	11	20	27	18	25	24	0.00127462	0.0019348	0.00245232	0.00210723	0.00263491	0.00244998	0.00127462	0.0019348	0.00245232	0.00210723	0.00263491	0.00244998		1.2703	0.345173
A0A5F4CVY4	A0A5F4CVY4_CANLF	IST1 homolog	IST1	335	36.5409	5.33838	16.72	6	6	26	3	3	6	4	4	6	0.000347625	0.00029022	0.000544959	0.000468274	0.000421585	0.000612495	0.000347625	0.00029022	0.000544959	0.000468274	0.000421585	0.000612495		1.27016	0.345015
E2RSL5	E2RSL5_CANLF	SUMO1 activating enzyme subunit 1	SAE1	346	38.3015	5.36377	22.54	7	7	48	8	4	10	9	7	10	0.000926999	0.000386959	0.000908265	0.00105362	0.000737774	0.00102082	0.000926999	0.000386959	0.000908265	0.00105362	0.000737774	0.00102082		1.2655	0.339704
E2RCZ6	E2RCZ6_CANLF	Core histone macro-H2A	MACROH2A1	369	39.1471	9.83252	18.16	5	5	64	11	11	7	10	12	13	0.00127462	0.00106414	0.000635786	0.00117069	0.00126476	0.00132707	0.00127462	0.00106414	0.000635786	0.00117069	0.00126476	0.00132707		1.2649	0.339027
A0A5F4DI47	A0A5F4DI47_CANLF	Septin	SEPTIN11	423	48.9089	6.55127	12.29	3	4	47		10	12	9	8	8	0	0.000967399	0.00108992	0.00105362	0.00084317	0.00081666	9.08265e-05	0.000967399	0.00108992	0.00105362	0.00084317	0.00081666		1.26316	0.337037
A0A5F4C3X9	A0A5F4C3X9_CANLF	Actinin alpha 4	ACTN4	1163	131.646	6.37939	44.8	2	46	486	68	75	80	76	88	99	0.00787949	0.00725549	0.00726612	0.00889721	0.00927487	0.0101062	0.00787949	0.00725549	0.00726612	0.00889721	0.00927487	0.0101062		1.26236	0.336123
A0A5F4D7F1	A0A5F4D7F1_CANLF	Ubiquitin carboxyl-terminal hydrolase 7	USP7	1003	116.951	5.89697	11.76	12	12	54	6	9	10	8	11	10	0.000695249	0.000870659	0.000908265	0.000936549	0.00115936	0.00102082	0.000695249	0.000870659	0.000908265	0.000936549	0.00115936	0.00102082		1.25971	0.333088
A0A5F4BPV2	A0A5F4BPV2_CANLF	Helix-destabilizing protein	HNRNPA1	267	29.3682	9.14404	35.58	8	9	111	18	17	16	20	21	19	0.00208575	0.00164458	0.00145322	0.00234137	0.00221332	0.00193957	0.00208575	0.00164458	0.00145322	0.00234137	0.00221332	0.00193957		1.25286	0.325225
F1PJ65	F1PJ65_CANLF	IQ motif containing GTPase activating protein 1	IQGAP1	1657	189.049	6.34131	33.01	42	42	193	28	28	33	32	30	42	0.0032445	0.00270872	0.00299728	0.0037462	0.00316189	0.00428746	0.0032445	0.00270872	0.00299728	0.0037462	0.00316189	0.00428746		1.25083	0.322887
E2R2V4	E2R2V4_CANLF	Thimet oligopeptidase 1	THOP1	687	78.2516	6.03662	16.74	9	9	39	6	4	8	6	8	7	0.000695249	0.000386959	0.000726612	0.000702412	0.00084317	0.000714577	0.000695249	0.000386959	0.000726612	0.000702412	0.00084317	0.000714577		1.24952	0.321375
A0A5F4CSS4	A0A5F4CSS4_CANLF	40S ribosomal protein SA	RPSA	255	28.7176	5.35107	25.1	6	6	50	8	6	9	8	7	12	0.000926999	0.000580439	0.000817439	0.000936549	0.000737774	0.00122499	0.000926999	0.000580439	0.000817439	0.000936549	0.000737774	0.00122499		1.24708	0.318557
A0A8I3MEH0	A0A8I3MEH0_CANLF	AIR carboxylase	PAICS	1741	193.938	6.58057	9.65	15	15	94	10	16	18	17	16	17	0.00115875	0.00154784	0.00163488	0.00199017	0.00168634	0.0017354	0.00115875	0.00154784	0.00163488	0.00199017	0.00168634	0.0017354		1.24656	0.317956
E2QY07	E2QY07_CANLF	Actinin alpha 1	ACTN1	892	102.889	5.41455	68.72	35	54	585	88	92	90	96	112	107	0.010197	0.00890007	0.00817439	0.0112386	0.0118044	0.0109228	0.010197	0.00890007	0.00817439	0.0112386	0.0118044	0.0109228		1.24547	0.316692
F1PNB8	F1PNB8_CANLF	Aldo_ket_red domain-containing protein	AKR1B1	316	35.6743	6.97607	34.49	12	12	140	20	21	24	26	24	25	0.0023175	0.00203154	0.00217984	0.00304378	0.00252951	0.00255206	0.0023175	0.00203154	0.00217984	0.00304378	0.00252951	0.00255206		1.24453	0.315598
E2RPG9	E2RPG9_CANLF	Coatomer subunit gamma	COPG1	874	97.6884	5.41455	20.02	13	13	64	9	9	12	14	10	10	0.00104287	0.000870659	0.00108992	0.00163896	0.00105396	0.00102082	0.00104287	0.000870659	0.00108992	0.00163896	0.00105396	0.00102082		1.23649	0.306255
F6UZV8	F6UZV8_CANLF	Calcium-activated neutral proteinase 1	CAPN1	714	81.5368	5.52881	17.93	12	12	60	8	8	12	10	9	13	0.000926999	0.000773919	0.00108992	0.00117069	0.000948567	0.00132707	0.000926999	0.000773919	0.00108992	0.00117069	0.000948567	0.00132707		1.23487	0.304361
A0A8I3NE94	A0A8I3NE94_CANLF	Adenosylhomocysteinase	AHCY	425	46.7861	7.03467	38.35	16	16	148	21	26	22	28	24	27	0.00243337	0.00251524	0.00199818	0.00327792	0.00252951	0.00275623	0.00243337	0.00251524	0.00199818	0.00327792	0.00252951	0.00275623		1.23275	0.30188
J9NWS6	J9NWS6_CANLF	AP-2 complex subunit alpha	AP2A1	966	106.39	7.66455	10.87	9	9	32	4	7	4	7	4	6	0.000463499	0.000677179	0.000363306	0.00081948	0.000421585	0.000612495	0.000463499	0.000677179	0.000363306	0.00081948	0.000421585	0.000612495		1.23243	0.301509
E2QZ50	E2QZ50_CANLF	Adenylyl cyclase-associated protein	CAP1	475	51.4215	7.51807	39.79	12	12	90	12	12	18	13	18	17	0.0013905	0.00116088	0.00163488	0.00152189	0.00189713	0.0017354	0.0013905	0.00116088	0.00163488	0.00152189	0.00189713	0.0017354		1.23127	0.300152
F1Q4J0	F1Q4J0_CANLF	Glucosidase II alpha subunit	GANAB	944	106.311	6.06201	18.75	14	14	82	13	13	12	14	13	17	0.00150637	0.00125762	0.00108992	0.00163896	0.00137015	0.0017354	0.00150637	0.00125762	0.00108992	0.00163896	0.00137015	0.0017354		1.23109	0.299938
F1PEK5	F1PEK5_CANLF	Septin	SEPTIN2	361	41.5233	6.65381	28.25	8	8	44	2	9	10	6	9	8	0.00023175	0.000870659	0.000908265	0.000702412	0.000948567	0.00081666	0.00023175	0.000870659	0.000908265	0.000702412	0.000948567	0.00081666		1.22727	0.295452
E2RSI6	E2RSI6_CANLF	Ezrin	EZR	586	69.3796	6.1001	43.86	16	25	264	36	44	44	53	42	45	0.00417149	0.00425655	0.00399637	0.00620464	0.00442664	0.00459371	0.00417149	0.00425655	0.00399637	0.00620464	0.00442664	0.00459371		1.22541	0.293263
A0A5F4CER3	A0A5F4CER3_CANLF	Glutathione transferase	LOC100856518	240	27.2036	8.41162	7.5	2	2	6	2				2	2	0.00023175	0	0	0	0.000210793	0.000204165	0.00023175	9.08265e-05	9.08265e-05	9.08265e-05	0.000210793	0.000204165		1.22347	0.290974
F6UY11	F6UY11_CANLF	Proteasome activator subunit 1	PSME1	249	28.673	6.02393	16.87	4	4	28	4	4	5	3	6	6	0.000463499	0.000386959	0.000454133	0.000351206	0.000632378	0.000612495	0.000463499	0.000386959	0.000454133	0.000351206	0.000632378	0.000612495		1.22343	0.290933
A0A5F4CX02	A0A5F4CX02_CANLF	Farnesyl diphosphate synthase	FDPS	413	47.2262	7.09326	15.74	8	8	67	5	12	15	12	12	11	0.000579374	0.00116088	0.0013624	0.00140482	0.00126476	0.00112291	0.000579374	0.00116088	0.0013624	0.00140482	0.00126476	0.00112291		1.22234	0.289643
E2QX17	E2QX17_CANLF	Proteasome subunit beta	PSMB3	205	22.9635	6.55127	30.24	5	5	36	4	6	7	6	7	6	0.000463499	0.000580439	0.000635786	0.000702412	0.000737774	0.000612495	0.000463499	0.000580439	0.000635786	0.000702412	0.000737774	0.000612495		1.22203	0.289285
F1PDY8	F1PDY8_CANLF	Carbonic anhydrase	CA2	266	29.9211	7.18115	41.35	10	10	94	12	17	15	14	17	19	0.0013905	0.00164458	0.0013624	0.00163896	0.00179174	0.00193957	0.0013905	0.00164458	0.0013624	0.00163896	0.00179174	0.00193957		1.22122	0.288318
E2RGI4	E2RGI4_CANLF	Chloride intracellular channel protein	CLIC4	253	28.6957	5.43994	26.88	5	5	37	7	4	6	3	10	7	0.000811124	0.000386959	0.000544959	0.000351206	0.00105396	0.000714577	0.000811124	0.000386959	0.000544959	0.000351206	0.00105396	0.000714577		1.21612	0.282284
E2QWF5	E2QWF5_CANLF	Peptidylprolyl isomerase	FKBP4	459	51.4859	5.56689	24.18	9	9	40		9	10	7	7	7	0	0.000870659	0.000908265	0.00081948	0.000737774	0.000714577	9.08265e-05	0.000870659	0.000908265	0.00081948	0.000737774	0.000714577		1.21505	0.28101
E2RLS3	E2RLS3_CANLF	HATPase_c domain-containing protein	HSP90AB1	724	83.1851	5.03369	46.41	22	34	543	86	81	87	94	94	101	0.00996524	0.00783593	0.00790191	0.0110044	0.00990725	0.0103103	0.00996524	0.00783593	0.00790191	0.0110044	0.00990725	0.0103103		1.21472	0.280623
E5Q8W5	E5Q8W5_CANLF	Galectin	LGALS3	287	29.4866	8.07471	27.18	8	8	254	39	42	38	41	47	47	0.00451912	0.00406307	0.00345141	0.00479981	0.00495363	0.00479788	0.00451912	0.00406307	0.00345141	0.00479981	0.00495363	0.00479788		1.20922	0.274081
J9P9T3	J9P9T3_CANLF	Adenylate kinase isoenzyme 1	AK1	194	21.6363	7.92822	28.87	6	6	34	4	8	4	5	6	7	0.000463499	0.000773919	0.000363306	0.000585343	0.000632378	0.000714577	0.000463499	0.000773919	0.000363306	0.000585343	0.000632378	0.000714577		1.20714	0.271593
J9JHU8	J9JHU8_CANLF	ADP-ribosylserine hydrolase	ADPRS	520	53.1513	7.98682	6.54	3	3	5	2				3		0.00023175	0	0	0	0.000316189	0	0.00023175	9.08265e-05	9.08265e-05	9.08265e-05	0.000316189	9.08265e-05		1.20425	0.26814
F1P7C9	F1P7C9_CANLF	Glyceraldehyde-3-phosphate dehydrogenase	LOC100688969	333	35.8472	7.86963	32.43	7	7	42	5	8	7	8	7	7	0.000579374	0.000773919	0.000635786	0.000936549	0.000737774	0.000714577	0.000579374	0.000773919	0.000635786	0.000936549	0.000737774	0.000714577		1.20101	0.264246
E2RLZ9	E2RLZ9_CANLF	Abhydrolase domain containing 14B	ABHD14B	210	22.2975	5.99854	10	2	2	18	2	4	3	4		5	0.00023175	0.000386959	0.00027248	0.000468274	0	0.000510412	0.00023175	0.000386959	0.00027248	0.000468274	9.08265e-05	0.000510412		1.2001	0.263152
A0A5F4CGJ4	A0A5F4CGJ4_CANLF	Plectin	PLEC	4664	528.763	5.87158	52.1	230	230	2307	321	393	378	395	419	401	0.0371958	0.0380188	0.0343324	0.0462421	0.044161	0.0409351	0.0371958	0.0380188	0.0343324	0.0462421	0.044161	0.0409351		1.19892	0.261737
F1Q406	F1Q406_CANLF	T-complex protein 1 subunit eta	CCT7	543	59.3829	7.15186	25.97	13	13	61	9	9	11	13	9	10	0.00104287	0.000870659	0.000999092	0.00152189	0.000948567	0.00102082	0.00104287	0.000870659	0.000999092	0.00152189	0.000948567	0.00102082		1.19867	0.261438
A0A5F4BUH3	A0A5F4BUH3_CANLF	Receptor expression-enhancing protein	REEP5	105	11.549	8.45557	32.38	4	4	9			4	3	2		0	0	0.000363306	0.000351206	0.000210793	0	9.08265e-05	9.08265e-05	0.000363306	0.000351206	0.000210793	9.08265e-05		1.19793	0.260548
E2RRC9	E2RRC9_CANLF	Phosphoglycerate kinase	PGK1	417	44.434	7.86963	65.71	23	23	230	31	41	37	39	39	43	0.00359212	0.00396633	0.00336058	0.00456568	0.00411046	0.00438955	0.00359212	0.00396633	0.00336058	0.00456568	0.00411046	0.00438955		1.1966	0.258936
A0A5F4CS96	A0A5F4CS96_CANLF	Tubulin alpha chain	TUBA1B	416	46.2838	5.08447	42.79	15	15	303	37	50	57	46	53	60	0.00428737	0.00483699	0.00517711	0.00538516	0.005586	0.00612495	0.00428737	0.00483699	0.00517711	0.00538516	0.005586	0.00612495		1.19541	0.257504
E2RIU5	E2RIU5_CANLF	Ubiquitin conjugating enzyme E2 M	UBE2M	183	20.8866	7.69385	31.15	5	5	19	3	2	4	3	4	3	0.000347625	0.00019348	0.000363306	0.000351206	0.000421585	0.000306247	0.000347625	0.00019348	0.000363306	0.000351206	0.000421585	0.000306247		1.19308	0.254697
E2QY43	E2QY43_CANLF	26S proteasome non-ATPase regulatory subunit 8	PSMD8	287	32.4649	7.31299	17.07	5	5	11	2		3		2	4	0.00023175	0	0.00027248	0	0.000210793	0.00040833	0.00023175	9.08265e-05	0.00027248	9.08265e-05	0.000210793	0.00040833		1.19308	0.254691
F6X8N0	F6X8N0_CANLF	Acidic nuclear phosphoprotein 32 family member E	ANP32E	264	30.3138	3.87842	10.23	3	3	8			4	4			0	0	0.000363306	0.000468274	0	0	9.08265e-05	9.08265e-05	0.000363306	0.000468274	9.08265e-05	9.08265e-05		1.19262	0.254131
A0A5F4C829	A0A5F4C829_CANLF	Serine/arginine-rich splicing factor 1	SRSF1	248	27.7278	10.3599	19.35	5	5	13			6	4		3	0	0	0.000544959	0.000468274	0	0.000306247	9.08265e-05	9.08265e-05	0.000544959	0.000468274	9.08265e-05	0.000306247		1.19094	0.252096
F1PK43	F1PK43_CANLF	Alcohol dehydrogenase [NADP(+)]	NASP	325	36.61	7.51807	23.08	6	6	59	8	12	8	10	11	10	0.000926999	0.00116088	0.000726612	0.00117069	0.00115936	0.00102082	0.000926999	0.00116088	0.000726612	0.00117069	0.00115936	0.00102082		1.19058	0.251663
F1Q2F6	F1Q2F6_CANLF	3-hydroxyacyl-[acyl-carrier-protein] dehydratase	FASN	2478	268.694	6.66846	17.35	33	33	159	26	24	25	26	26	32	0.00301275	0.00232176	0.00227066	0.00304378	0.0027403	0.00326664	0.00301275	0.00232176	0.00227066	0.00304378	0.0027403	0.00326664		1.19008	0.251054
F1PBL1	F1PBL1_CANLF	14_3_3 domain-containing protein	YWHAZ	236	26.9496	5.14795	58.05	8	14	126	16	21	23	19	26	21	0.001854	0.00203154	0.00208901	0.0022243	0.0027403	0.00214373	0.001854	0.00203154	0.00208901	0.0022243	0.0027403	0.00214373		1.18977	0.250684
A0A5S6DC42	A0A5S6DC42_CANLF	RNA helicase	DDX39B	428	49.4824	7.48877	22.43	2	9	76	12				16		0.0013905	0	0	0	0.00168634	0	0.0013905	9.08265e-05	9.08265e-05	9.08265e-05	0.00168634	9.08265e-05		1.18818	0.24875
E2RB79	E2RB79_CANLF	T-complex protein 1 subunit gamma	CCT3	545	60.5894	6.85889	20.37	10	10	61	8	11	10	9	12	11	0.000926999	0.00106414	0.000908265	0.00105362	0.00126476	0.00112291	0.000926999	0.00106414	0.000908265	0.00105362	0.00126476	0.00112291		1.18689	0.24719
E2RKR4	E2RKR4_CANLF	Proteasome subunit alpha type	PSMA3	246	27.3688	7.37158	37.4	10	10	88	12	13	17	15	15	16	0.0013905	0.00125762	0.00154405	0.00175603	0.00158094	0.00163332	0.0013905	0.00125762	0.00154405	0.00175603	0.00158094	0.00163332		1.18561	0.245635
E2RE39	E2RE39_CANLF	Adenylate kinase 2, mitochondrial	AK2	235	25.8924	7.02002	31.06	7	7	63	8	12	10	9	12	12	0.000926999	0.00116088	0.000908265	0.00105362	0.00126476	0.00122499	0.000926999	0.00116088	0.000908265	0.00105362	0.00126476	0.00122499		1.18264	0.242013
E2RRM2	E2RRM2_CANLF	Prothrombin	F2	621	70.2585	5.99854	5.64	3	3	7			3	2	2		0	0	0.00027248	0.000234137	0.000210793	0	9.08265e-05	9.08265e-05	0.00027248	0.000234137	0.000210793	9.08265e-05		1.17974	0.238463
A0A5F4CN31	A0A5F4CN31_CANLF	Glucose-6-phosphate isomerase	GPI	532	60.0267	7.7085	26.69	11	11	147	23	25	22	25	30	22	0.00266512	0.0024185	0.00199818	0.00292672	0.00316189	0.00224581	0.00266512	0.0024185	0.00199818	0.00292672	0.00316189	0.00224581		1.17688	0.234965
E2REK3	E2REK3_CANLF	Eukaryotic translation initiation factor 3 subunit D	EIF3D	548	63.8924	6.04932	4.93	3	3	17		4	4	4	3	2	0	0.000386959	0.000363306	0.000468274	0.000316189	0.000204165	9.08265e-05	0.000386959	0.000363306	0.000468274	0.000316189	0.000204165		1.17541	0.233164
E2R9E3	E2R9E3_CANLF	DNA damage-binding protein 1	DDB1	1140	126.873	5.26221	12.37	12	12	61	9	10	10	8	10	14	0.00104287	0.000967399	0.000908265	0.000936549	0.00105396	0.00142915	0.00104287	0.000967399	0.000908265	0.000936549	0.00105396	0.00142915		1.17171	0.22861
F1PB85	F1PB85_CANLF	Serpin family A member 7	SERPINA7	414	46.5041	7.04932	7.97	3	3	44	6	10	5	7	7	9	0.000695249	0.000967399	0.000454133	0.00081948	0.000737774	0.000918742	0.000695249	0.000967399	0.000454133	0.00081948	0.000737774	0.000918742		1.1697	0.226138
E2RH47	RS3_CANLF	40S ribosomal protein S3	RPS3	243	26.6574	9.65674	18.52	4	4	25	3	4	5	3	4	6	0.000347625	0.000386959	0.000454133	0.000351206	0.000421585	0.000612495	0.000347625	0.000386959	0.000454133	0.000351206	0.000421585	0.000612495		1.16536	0.220779
E2RLQ9	E2RLQ9_CANLF	15S Mg(2+)-ATPase p97 subunit	VCP	806	89.2467	5.26221	57.57	36	36	341	55	54	54	58	57	63	0.00637312	0.00522395	0.00490463	0.00678998	0.00600759	0.0064312	0.00637312	0.00522395	0.00490463	0.00678998	0.00600759	0.0064312		1.16526	0.220651
A0A5F4CXE1	A0A5F4CXE1_CANLF	Calcium/calmodulin-dependent protein kinase	CAMK2D	478	54.0494	7.12256	7.11	3	3	7			3	2		2	0	0	0.00027248	0.000234137	0	0.000204165	9.08265e-05	9.08265e-05	0.00027248	0.000234137	9.08265e-05	0.000204165		1.16514	0.220505
E2RSU7	E2RSU7_CANLF	Activator of HSP90 ATPase activity 1	AHSA1	338	38.2693	5.42725	21.89	5	5	33	3	6	7	4	6	7	0.000347625	0.000580439	0.000635786	0.000468274	0.000632378	0.000714577	0.000347625	0.000580439	0.000635786	0.000468274	0.000632378	0.000714577		1.16074	0.21505
A0A5F4BYI6	A0A5F4BYI6_CANLF	NAD-dependent protein deacylase sirtuin-5, mitochondrial	SIRT5	286	31.36	8.45557	10.49	2	2	12		3	3	3	3		0	0.00029022	0.00027248	0.000351206	0.000316189	0	9.08265e-05	0.00029022	0.00027248	0.000351206	0.000316189	9.08265e-05		1.1602	0.214375
F6X637	F6X637_CANLF	Karyopherin subunit beta 1	KPNB1	876	97.165	4.77979	29.68	19	19	176	30	28	26	27	32	33	0.00347625	0.00270872	0.00236149	0.00316085	0.00337268	0.00336872	0.00347625	0.00270872	0.00236149	0.00316085	0.00337268	0.00336872		1.15864	0.212432
E2R667	E2R667_CANLF	Coatomer subunit beta'	COPB2	906	102.323	5.30029	17.77	13	13	89	14	14	15	18	15	13	0.00162225	0.00135436	0.0013624	0.00210723	0.00158094	0.00132707	0.00162225	0.00135436	0.0013624	0.00210723	0.00158094	0.00132707		1.15585	0.208958
A0A5F4C5S4	A0A5F4C5S4_CANLF	Protein disulfide-isomerase	P4HB	482	54.1194	4.94482	26.97	10	10	79	13	8	17	13	12	16	0.00150637	0.000773919	0.00154405	0.00152189	0.00126476	0.00163332	0.00150637	0.000773919	0.00154405	0.00152189	0.00126476	0.00163332		1.15575	0.208824
J9NWJ5	J9NWJ5_CANLF	Thioredoxin	TXN	106	11.9549	5.21143	39.62	6	6	54	6	11	9	6	9	13	0.000695249	0.00106414	0.000817439	0.000702412	0.000948567	0.00132707	0.000695249	0.00106414	0.000817439	0.000702412	0.000948567	0.00132707		1.1557	0.208773
A0A5F4BSE1	A0A5F4BSE1_CANLF	Phosphatidylinositol binding clathrin assembly protein	PICALM	628	67.9547	8.52881	6.69	4	4	16	2	3	3		3	5	0.00023175	0.00029022	0.00027248	0	0.000316189	0.000510412	0.00023175	0.00029022	0.00027248	9.08265e-05	0.000316189	0.000510412		1.1548	0.20764
A0A0A0RBT6	A0A0A0RBT6_CANLF	Transferrin receptor protein 1	TFRC	770	86.5324	6.30322	24.55	18	18	157	22	25	29	28	27	26	0.00254925	0.0024185	0.00263397	0.00327792	0.0028457	0.00265414	0.00254925	0.0024185	0.00263397	0.00327792	0.0028457	0.00265414		1.15471	0.207529
E2R1C4	E2R1C4_CANLF	Small nuclear ribonucleoprotein-associated protein	SNRPB	231	23.6402	10.9019	13.42	3	3	13		3	3	2	3	2	0	0.00029022	0.00027248	0.000234137	0.000316189	0.000204165	9.08265e-05	0.00029022	0.00027248	0.000234137	0.000316189	0.000204165		1.15449	0.20726
E2R9R1	E2R9R1_CANLF	Ras suppressor protein 1	RSU1	277	31.5057	8.63135	33.21	9	9	61	11	12	6	8	12	12	0.00127462	0.00116088	0.000544959	0.000936549	0.00126476	0.00122499	0.00127462	0.00116088	0.000544959	0.000936549	0.00126476	0.00122499		1.14959	0.201114
A0A5F4CIG7	A0A5F4CIG7_CANLF	Protein tyrosine kinase 7 (inactive)	PTK7	940	103.57	6.771	7.45	6	6	27	4	4	5	3	7	4	0.000463499	0.000386959	0.000454133	0.000351206	0.000737774	0.00040833	0.000463499	0.000386959	0.000454133	0.000351206	0.000737774	0.00040833		1.14772	0.198775
A0A5F4CG52	A0A5F4CG52_CANLF	Thioredoxin-disulfide reductase	TXNRD1	612	66.8228	7.1958	19.61	8	8	52	8	8	9	7	8	12	0.000926999	0.000773919	0.000817439	0.00081948	0.00084317	0.00122499	0.000926999	0.000773919	0.000817439	0.00081948	0.00084317	0.00122499		1.14664	0.197409
F1PDM3	F1PDM3_CANLF	GATOR complex protein SEC13	SEC13	322	35.4971	5.37646	12.11	3	3	12		3	3	3		3	0	0.00029022	0.00027248	0.000351206	0	0.000306247	9.08265e-05	0.00029022	0.00027248	0.000351206	9.08265e-05	0.000306247		1.14499	0.195334
J9P0X7	J9P0X7_CANLF	Coactosin like F-actin binding protein 1	COTL1	73	8.2193	8.41162	47.95	4	4	14		5	2	4		3	0	0.000483699	0.000181653	0.000468274	0	0.000306247	9.08265e-05	0.000483699	0.000181653	0.000468274	9.08265e-05	0.000306247		1.14437	0.194553
A0A5F4BP23	A0A5F4BP23_CANLF	Proteasome 26S subunit, non-ATPase 12	PSMD12	420	48.8404	7.09326	22.86	8	8	21		4	6	2	5	4	0	0.000386959	0.000544959	0.000234137	0.000526981	0.00040833	9.08265e-05	0.000386959	0.000544959	0.000234137	0.000526981	0.00040833		1.14344	0.193382
E2R0L9	E2R0L9_CANLF	CCT-alpha	TCP1	556	60.2156	5.98584	26.8	13	13	61	7	9	14	12	8	11	0.000811124	0.000870659	0.00127157	0.00140482	0.00084317	0.00112291	0.000811124	0.000870659	0.00127157	0.00140482	0.00084317	0.00112291		1.14138	0.19078
F1PG39	F1PG39_CANLF	Inter-alpha-trypsin inhibitor heavy chain 2	ITIH2	946	106.851	7.41553	6.45	8	8	234	40	37	36	38	46	37	0.00463499	0.00357938	0.00326975	0.00444861	0.00484823	0.00377705	0.00463499	0.00357938	0.00326975	0.00444861	0.00484823	0.00377705		1.13843	0.187047
A0A8I3QBE3	A0A8I3QBE3_CANLF	Chromosome segregation 1-like protein	CSE1L	973	110.491	5.70654	22.3	17	17	95	16	15	15	17	16	16	0.001854	0.0014511	0.0013624	0.00199017	0.00168634	0.00163332	0.001854	0.0014511	0.0013624	0.00199017	0.00168634	0.00163332		1.13762	0.186017
F1PKW7	F1PKW7_CANLF	Tyrosine 3-monooxygenase/tryptophan 5-monooxygenase activation protein beta	YWHAB	246	28.0348	4.83057	49.19	6	13	111	15	19	20	16	20	21	0.00173812	0.00183806	0.00181653	0.0018731	0.00210793	0.00214373	0.00173812	0.00183806	0.00181653	0.0018731	0.00210793	0.00214373		1.13575	0.183642
E2QXR8	E2QXR8_CANLF	RB binding protein 4, chromatin remodeling factor	RBBP4	410	46.1296	5.07178	18.54	3	6	28	5	4	3	6		6	0.000579374	0.000386959	0.00027248	0.000702412	0	0.000612495	0.000579374	0.000386959	0.00027248	0.000702412	9.08265e-05	0.000612495		1.13474	0.182364
A0A5F4CM27	A0A5F4CM27_CANLF	Pyruvate kinase	PARP6	543	59.2807	7.6499	62.06	8	26	405	61	69	67	70	65	73	0.00706837	0.00667505	0.00608538	0.0081948	0.00685076	0.00745202	0.00706837	0.00667505	0.00608538	0.0081948	0.00685076	0.00745202		1.13459	0.182173
E2QXW5	E2QXW5_CANLF	Four and a half LIM domains 3	FHL3	290	32.138	6.20166	5.86	2	2	16	3	2	3		4	4	0.000347625	0.00019348	0.00027248	0	0.000421585	0.00040833	0.000347625	0.00019348	0.00027248	9.08265e-05	0.000421585	0.00040833		1.13171	0.178505
A0A5F4BSE7	A0A5F4BSE7_CANLF	Cullin associated and neddylation dissociated 1	CAND1	1207	133.662	5.74463	19.14	21	21	123	16	22	22	17	23	23	0.001854	0.00212828	0.00199818	0.00199017	0.00242411	0.0023479	0.001854	0.00212828	0.00199818	0.00199017	0.00242411	0.0023479		1.13071	0.177232
A0A5F4DCG5	A0A5F4DCG5_CANLF	Annexin	ANXA6	666	75.2453	5.74463	11.56	7	7	27	7	3	3	7	4	3	0.000811124	0.00029022	0.00027248	0.00081948	0.000421585	0.000306247	0.000811124	0.00029022	0.00027248	0.00081948	0.000421585	0.000306247		1.12628	0.171569
F1Q0R0	F1Q0R0_CANLF	Keratin 14	KRT14	531	57.6076	6.1001	24.11	6	12	384	52	68	68	61	67	68	0.00602549	0.00657831	0.0061762	0.00714118	0.00706155	0.00694161	0.00602549	0.00657831	0.0061762	0.00714118	0.00706155	0.00694161		1.1259	0.171074
E2RAT6	E2RAT6_CANLF	Coatomer subunit epsilon	COPE	308	34.5072	5.05908	36.69	9	9	47	7	10	6	9	9	6	0.000811124	0.000967399	0.000544959	0.00105362	0.000948567	0.000612495	0.000811124	0.000967399	0.000544959	0.00105362	0.000948567	0.000612495		1.12533	0.170345
A0A5F4DIR5	A0A5F4DIR5_CANLF	Protein arginine methyltransferase 1	PRMT1	347	39.9028	5.60498	19.31	5	5	37	7	6	5	8	5	6	0.000811124	0.000580439	0.000454133	0.000936549	0.000526981	0.000612495	0.000811124	0.000580439	0.000454133	0.000936549	0.000526981	0.000612495		1.12479	0.169659
F1PU93	F1PU93_CANLF	Coatomer subunit alpha	COPA	1214	137.152	7.59131	16.89	19	19	115	18	19	19	16	24	19	0.00208575	0.00183806	0.0017257	0.0018731	0.00252951	0.00193957	0.00208575	0.00183806	0.0017257	0.0018731	0.00252951	0.00193957		1.12261	0.166852
E2QUR0	E2QUR0_CANLF	Delta-like protein	JAG1	1218	133.696	6.07471	3.78	4	4	7		3		2		2	0	0.00029022	0	0.000234137	0	0.000204165	9.08265e-05	0.00029022	9.08265e-05	0.000234137	9.08265e-05	0.000204165		1.12134	0.165221
F1Q4C5	F1Q4C5_CANLF	Receptor protein-tyrosine kinase	EPHA2	923	102.384	6.43018	7.15	6	6	33	6	6	4	5	6	6	0.000695249	0.000580439	0.000363306	0.000585343	0.000632378	0.000612495	0.000695249	0.000580439	0.000363306	0.000585343	0.000632378	0.000612495		1.11667	0.159203
A0A5F4D3X8	A0A5F4D3X8_CANLF	COP9 signalosome subunit 7A	COPS7A	262	29.0873	5.99854	8.78	2	2	4		2		2			0	0.00019348	0	0.000234137	0	0	9.08265e-05	0.00019348	9.08265e-05	0.000234137	9.08265e-05	9.08265e-05		1.10838	0.148455
E2RBM3	E2RBM3_CANLF	Eukaryotic peptide chain release factor subunit 1	ETF1	437	49.0002	5.70654	19.68	8	8	67	11	9	13	12	10	12	0.00127462	0.000870659	0.00118074	0.00140482	0.00105396	0.00122499	0.00127462	0.000870659	0.00118074	0.00140482	0.00105396	0.00122499		1.10756	0.147385
E2QXY7	E2QXY7_CANLF	Actin related protein 2	ACTR2	394	44.7322	6.7417	25.63	8	8	54	6	9	12	10	9	8	0.000695249	0.000870659	0.00108992	0.00117069	0.000948567	0.00081666	0.000695249	0.000870659	0.00108992	0.00117069	0.000948567	0.00081666		1.10546	0.144648
F1PE09	F1PE09_CANLF	6-phosphogluconate dehydrogenase, decarboxylating	PGD	480	52.7307	7.28369	36.46	14	14	113	16	18	22	19	20	18	0.001854	0.00174132	0.00199818	0.0022243	0.00210793	0.00183748	0.001854	0.00174132	0.00199818	0.0022243	0.00210793	0.00183748		1.10302	0.141453
E2R0D6	E2R0D6_CANLF	Proliferating cell nuclear antigen	PCNA	261	28.7603	4.69092	51.34	12	12	99	14	16	19	17	12	21	0.00162225	0.00154784	0.0017257	0.00199017	0.00126476	0.00214373	0.00162225	0.00154784	0.0017257	0.00199017	0.00126476	0.00214373		1.10271	0.141058
J9P3G1	J9P3G1_CANLF	Lamin B1	LMNB1	472	53.7768	4.98291	4.24	3	3	22	2	4	5	3	4	4	0.00023175	0.000386959	0.000454133	0.000351206	0.000421585	0.00040833	0.00023175	0.000386959	0.000454133	0.000351206	0.000421585	0.00040833		1.10093	0.138719
F1PYG8	F1PYG8_CANLF	Malate dehydrogenase	MDH2	338	35.4267	8.54346	46.75	12	12	46	5	9	9	8	7	8	0.000579374	0.000870659	0.000817439	0.000936549	0.000737774	0.00081666	0.000579374	0.000870659	0.000817439	0.000936549	0.000737774	0.00081666		1.09857	0.13563
A0A5F4CSK0	A0A5F4CSK0_CANLF	Tropomyosin 3	TPM3	227	26.4044	4.77979	49.78	8	14	123	18	20	23	20	21	21	0.00208575	0.0019348	0.00208901	0.00234137	0.00221332	0.00214373	0.00208575	0.0019348	0.00208901	0.00234137	0.00221332	0.00214373		1.09639	0.132755
F1PQS3	F1PQS3_CANLF	F-actin-capping protein subunit beta	CAPZB	371	41.1355	5.68115	26.15	10	10	111	16	19	20	16	20	20	0.001854	0.00183806	0.00181653	0.0018731	0.00210793	0.00204165	0.001854	0.00183806	0.00181653	0.0018731	0.00210793	0.00204165		1.09332	0.128722
J9P4F3	J9P4F3_CANLF	Metavinculin	VCL	1079	117.287	6.31592	51.34	44	44	435	64	75	77	68	77	74	0.00741599	0.00725549	0.00699364	0.00796066	0.00811551	0.0075541	0.00741599	0.00725549	0.00699364	0.00796066	0.00811551	0.0075541		1.09071	0.125262
F1PBZ4	F1PBZ4_CANLF	NAD(P)H quinone dehydrogenase 1	NQO1	237	26.7958	8.08936	34.6	10	10	225	34	37	41	37	39	37	0.00393975	0.00357938	0.00372389	0.00433154	0.00411046	0.00377705	0.00393975	0.00357938	0.00372389	0.00433154	0.00411046	0.00377705		1.08681	0.120104
E2R856	E2R856_CANLF	Myeloid derived growth factor	MYDGF	173	18.7584	8.42627	27.17	4	4	10		3	2		3	2	0	0.00029022	0.000181653	0	0.000316189	0.000204165	9.08265e-05	0.00029022	0.000181653	9.08265e-05	0.000316189	0.000204165		1.08616	0.119234
A0A8I3MMT0	A0A8I3MMT0_CANLF	GTP-binding nuclear protein Ran	RAN	216	24.4076	7.48877	25	6	6	34	5	6	6	7	3	7	0.000579374	0.000580439	0.000544959	0.00081948	0.000316189	0.000714577	0.000579374	0.000580439	0.000544959	0.00081948	0.000316189	0.000714577		1.08533	0.118138
E2R574	E2R574_CANLF	Elongation factor 1-gamma	EEF1G	437	50.1322	6.7417	27	13	13	368	58	60	65	59	62	64	0.00672074	0.00580439	0.00590372	0.00690705	0.00653457	0.00653328	0.00672074	0.00580439	0.00590372	0.00690705	0.00653457	0.00653328		1.08389	0.116221
A0A5F4BVP4	A0A5F4BVP4_CANLF	Alpha-1,4 glucan phosphorylase	PYGL	793	90.5554	6.48096	4.29	1	3	4			2		2		0	0	0.000181653	0	0.000210793	0	9.08265e-05	9.08265e-05	0.000181653	9.08265e-05	0.000210793	9.08265e-05		1.08021	0.111307
E2R416	E2R416_CANLF	Lumican	LUM	338	38.3228	6.68311	5.92	2	2	4			2		2		0	0	0.000181653	0	0.000210793	0	9.08265e-05	9.08265e-05	0.000181653	9.08265e-05	0.000210793	9.08265e-05		1.08021	0.111307
A0A059V712	A0A059V712_CANLF	Glutathione transferase	GSTA3	223	25.6857	8.73389	8.07	3	3	6			3			3	0	0	0.00027248	0	0	0.000306247	9.08265e-05	9.08265e-05	0.00027248	9.08265e-05	9.08265e-05	0.000306247		1.07436	0.103473
F1PHI4	F1PHI4_CANLF	N-acyl-L-amino-acid amidohydrolase	ABHD14A	408	45.3589	5.98584	6.62	2	2	6			3			3	0	0	0.00027248	0	0	0.000306247	9.08265e-05	9.08265e-05	0.00027248	9.08265e-05	9.08265e-05	0.000306247		1.07436	0.103473
F1PLT8	F1PLT8_CANLF	Sulfhydryl oxidase	QSOX1	568	63.0544	8.79248	14.26	7	7	32	5	5	6	5	5	6	0.000579374	0.000483699	0.000544959	0.000585343	0.000526981	0.000612495	0.000579374	0.000483699	0.000544959	0.000585343	0.000526981	0.000612495		1.07263	0.101148
E2QX53	E2QX53_CANLF	Glucosamine-6-phosphate isomerase	GNPDA1	289	32.5825	6.7417	31.49	6	7	53	5	9	13	9	8	9	0.000579374	0.000870659	0.00118074	0.00105362	0.00084317	0.000918742	0.000579374	0.000870659	0.00118074	0.00105362	0.00084317	0.000918742		1.07023	0.0979171
Q50KA8	NDKB_CANLF	Nucleoside diphosphate kinase B	NME2	152	17.3549	7.98682	65.79	6	9	84	13	14	15	12	14	16	0.00150637	0.00135436	0.0013624	0.00140482	0.00147555	0.00163332	0.00150637	0.00135436	0.0013624	0.00140482	0.00147555	0.00163332		1.0688	0.0959953
A0A5F4BPC8	A0A5F4BPC8_CANLF	Fetuin B	FETUB	320	34.8275	5.13525	3.13	2	2	70	11	13	11	11	11	13	0.00127462	0.00125762	0.000999092	0.00128775	0.00115936	0.00132707	0.00127462	0.00125762	0.000999092	0.00128775	0.00115936	0.00132707		1.06877	0.0959525
P49822	ALBU_CANLF	Albumin	ALB	608	68.56	5.69385	9.21	8	8	2217	360	374	376	355	373	379	0.0417149	0.0361807	0.0341508	0.0415594	0.0393128	0.0386893	0.0417149	0.0361807	0.0341508	0.0415594	0.0393128	0.0386893		1.06707	0.0936554
E2RS80	E2RS80_CANLF	C3/C5 convertase	CFB	789	87.864	7.84033	2.53	2	2	10		5			5		0	0.000483699	0	0	0.000526981	0	9.08265e-05	0.000483699	9.08265e-05	9.08265e-05	0.000526981	9.08265e-05		1.06505	0.0909231
E2R095	E2R095_CANLF	5'-nucleotidase	NT5C3B	300	34.5594	5.93506	9.33	3	3	4			2			2	0	0	0.000181653	0	0	0.000204165	9.08265e-05	9.08265e-05	0.000181653	9.08265e-05	9.08265e-05	0.000204165		1.06196	0.086735
F1PTY1	F1PTY1_CANLF	Cytokeratin-1	KRT3	1083	112.36	5.43994	10.99	1	12	412	55	76	77	62	71	71	0.00637312	0.00735223	0.00699364	0.00725825	0.00748314	0.00724786	0.00637312	0.00735223	0.00699364	0.00725825	0.00748314	0.00724786		1.06131	0.0858445
F1PR34	F1PR34_CANLF	AP complex subunit sigma	AP1S2	157	18.6028	5.46533	21.66	3	3	9		2	3			4	0	0.00019348	0.00027248	0	0	0.00040833	9.08265e-05	0.00019348	0.00027248	9.08265e-05	9.08265e-05	0.00040833		1.05962	0.0835509
E2RJ26	E2RJ26_CANLF	Proteasome 26S subunit, non-ATPase 11	PSMD11	422	47.434	6.48096	21.56	8	8	31	4	4	8	8	5	2	0.000463499	0.000386959	0.000726612	0.000936549	0.000526981	0.000204165	0.000463499	0.000386959	0.000726612	0.000936549	0.000526981	0.000204165		1.05746	0.080608
A0A5F4BXI0	A0A5F4BXI0_CANLF	Metalloendopeptidase	BMP1	988	111.757	6.96143	10.32	9	9	69	10	11	14	12	12	10	0.00115875	0.00106414	0.00127157	0.00140482	0.00126476	0.00102082	0.00115875	0.00106414	0.00127157	0.00140482	0.00126476	0.00102082		1.05607	0.0787097
A0A8P0S767	A0A8P0S767_CANLF	Calponin-homology (CH) domain-containing protein	PARVB	289	33.0234	5.77002	6.23	2	2	6		3			3		0	0.00029022	0	0	0.000316189	0	9.08265e-05	0.00029022	9.08265e-05	9.08265e-05	0.000316189	9.08265e-05		1.05503	0.0772902
L7N095	L7N095_CANLF	Keratin 75	KRT75	565	60.1941	7.95752	22.48	9	13	278	43	42	55	37	49	52	0.00498262	0.00406307	0.00499546	0.00433154	0.00516442	0.00530829	0.00498262	0.00406307	0.00499546	0.00433154	0.00516442	0.00530829		1.05435	0.0763497
J9NRN0	J9NRN0_CANLF	CCT-theta	CCT8	709	77.7558	8.01611	22.85	15	15	106	16	15	23	22	13	17	0.001854	0.0014511	0.00208901	0.00257551	0.00137015	0.0017354	0.001854	0.0014511	0.00208901	0.00257551	0.00137015	0.0017354		1.0532	0.0747772
F1P6B7	F1P6B7_CANLF	Annexin	ANXA1	345	38.6018	6.16357	47.25	15	15	130	19	25	22	24	19	21	0.00220162	0.0024185	0.00199818	0.00280965	0.00200253	0.00214373	0.00220162	0.0024185	0.00199818	0.00280965	0.00200253	0.00214373		1.05101	0.0717777
O18840	ACTB_CANLF	Actin, cytoplasmic 1	ACTB	375	41.7097	5.47803	66.93	21	21	1886	278	344	333	283	327	321	0.0322132	0.0332785	0.0302452	0.0331304	0.0344646	0.0327685	0.0322132	0.0332785	0.0302452	0.0331304	0.0344646	0.0327685		1.04833	0.0680865
E2RPN5	E2RPN5_CANLF	O-phosphoserine phosphohydrolase	PSPH	225	25.0358	5.35107	16.89	4	4	19	2	3	5		4	5	0.00023175	0.00029022	0.000454133	0	0.000421585	0.000510412	0.00023175	0.00029022	0.000454133	9.08265e-05	0.000421585	0.000510412		1.04787	0.0674544
E2R081	E2R081_CANLF	Serpin family B member 10	SERPINB10	397	44.9455	6.07471	24.43	7	7	37	5	8	6	8	7	3	0.000579374	0.000773919	0.000544959	0.000936549	0.000737774	0.000306247	0.000579374	0.000773919	0.000544959	0.000936549	0.000737774	0.000306247		1.04337	0.0612441
F1Q0B0	F1Q0B0_CANLF	Nucleolin	NCL	715	77.4357	4.66553	22.38	16	16	274	44	51	44	46	48	41	0.00509849	0.00493373	0.00399637	0.00538516	0.00505902	0.00418538	0.00509849	0.00493373	0.00399637	0.00538516	0.00505902	0.00418538		1.04284	0.0605159
A0A5F4CBF2	A0A5F4CBF2_CANLF	Tropomyosin 4	TPM4	248	28.5045	4.69092	50.4	12	18	169	26	27	33	28	27	28	0.00301275	0.00261198	0.00299728	0.00327792	0.0028457	0.00285831	0.00301275	0.00261198	0.00299728	0.00327792	0.0028457	0.00285831		1.04175	0.0590033
F6X4J2	F6X4J2_CANLF	Importin 7	IPO7	1038	119.44	4.81787	20.04	18	18	114	14	25	19	15	18	23	0.00162225	0.0024185	0.0017257	0.00175603	0.00189713	0.0023479	0.00162225	0.0024185	0.0017257	0.00175603	0.00189713	0.0023479		1.04069	0.0575341
E2RCY1	E2RCY1_CANLF	CYFIP related Rac1 interactor B	CYRIB	324	36.6976	5.88428	34.26	9	9	41	4	11	6	6	7	7	0.000463499	0.00106414	0.000544959	0.000702412	0.000737774	0.000714577	0.000463499	0.00106414	0.000544959	0.000702412	0.000737774	0.000714577		1.03964	0.0560895
F1PBT3	F1PBT3_CANLF	Fructose-bisphosphate aldolase	ALDOA	416	45.16	7.44482	61.06	3	21	349	51	66	61	58	61	52	0.00590962	0.00638483	0.00554042	0.00678998	0.00642917	0.00530829	0.00590962	0.00638483	0.00554042	0.00678998	0.00642917	0.00530829		1.03883	0.0549633
A0A8I3PXI0	A0A8I3PXI0_CANLF	26S proteasome non-ATPase regulatory subunit 2	PSMD2	908	100.208	5.19873	30.95	21	21	91	15	16	15	12	16	17	0.00173812	0.00154784	0.0013624	0.00140482	0.00168634	0.0017354	0.00173812	0.00154784	0.0013624	0.00140482	0.00168634	0.0017354		1.03834	0.0542758
A0A5F4DGN4	A0A5F4DGN4_CANLF	Vimentin	VIM	466	53.565	5.12256	51.72	24	25	178	25	30	36	27	30	30	0.00289687	0.0029022	0.00326975	0.00316085	0.00316189	0.00306247	0.00289687	0.0029022	0.00326975	0.00316085	0.00316189	0.00306247		1.03489	0.0494747
Q6EIY9	K2C1_CANLF	Keratin, type II cytoskeletal 1	KRT1	619	63.7511	7.84033	14.05	7	11	924	145	162	164	145	149	159	0.0168019	0.0156719	0.0148955	0.0169749	0.015704	0.0162311	0.0168019	0.0156719	0.0148955	0.0169749	0.015704	0.0162311		1.03253	0.0461815
A0A5F4CPU3	A0A5F4CPU3_CANLF	SEC24 homolog D, COPII coat complex component	SEC24D	946	104.151	6.97607	7.61	6	6	16		4	4	3	2	3	0	0.000386959	0.000363306	0.000351206	0.000210793	0.000306247	9.08265e-05	0.000386959	0.000363306	0.000351206	0.000210793	0.000306247		1.03228	0.0458398
P51147	RAB5C_CANLF	Ras-related protein Rab-5C	RAB5C	216	23.4408	8.41162	29.17	5	5	29		6	9		5	9	0	0.000580439	0.000817439	0	0.000526981	0.000918742	9.08265e-05	0.000580439	0.000817439	9.08265e-05	0.000526981	0.000918742		1.03214	0.0456377
E2QUV3	E2QUV3_CANLF	Alpha-2-HS-glycoprotein	AHSG	365	39.2228	5.31299	5.48	3	3	490	79	83	88	78	79	83	0.00915411	0.00802941	0.00799273	0.00913135	0.00832631	0.00847285	0.00915411	0.00802941	0.00799273	0.00913135	0.00832631	0.00847285		1.02996	0.0425865
E2RAE8	E2RAE8_CANLF	Transgelin	TAGLN	201	22.5904	8.80713	48.26	10	10	104	17	18	18	16	17	18	0.00196987	0.00174132	0.00163488	0.0018731	0.00179174	0.00183748	0.00196987	0.00174132	0.00163488	0.0018731	0.00179174	0.00183748		1.02923	0.0415618
E2R5M7	E2R5M7_CANLF	Thioredoxin like 1	TXNL1	289	32.2607	4.95752	48.1	9	9	35	5	5	8	6	5	6	0.000579374	0.000483699	0.000726612	0.000702412	0.000526981	0.000612495	0.000579374	0.000483699	0.000726612	0.000702412	0.000526981	0.000612495		1.02917	0.041479
F1P8L7	F1P8L7_CANLF	Rab GDP dissociation inhibitor	GDI2	430	48.772	7.56201	71.4	18	25	238	34	44	44	37	39	40	0.00393975	0.00425655	0.00399637	0.00433154	0.00411046	0.0040833	0.00393975	0.00425655	0.00399637	0.00433154	0.00411046	0.0040833		1.02728	0.0388307
F1PAP9	F1PAP9_CANLF	RuvB-like helicase	RUVBL2	463	51.1105	5.64307	19.65	7	7	33	4	7	6	5	5	6	0.000463499	0.000677179	0.000544959	0.000585343	0.000526981	0.000612495	0.000463499	0.000677179	0.000544959	0.000585343	0.000526981	0.000612495		1.02324	0.0331509
E2R0P3	E2R0P3_CANLF	Isochorismatase domain containing 1	ISOC1	177	19.3095	8.14795	28.81	4	4	27	4	4	6	6	3	4	0.000463499	0.000386959	0.000544959	0.000702412	0.000316189	0.00040833	0.000463499	0.000386959	0.000544959	0.000702412	0.000316189	0.00040833		1.02258	0.0322176
E2RT65	E2RT65_CANLF	Phosphoglycerate mutase	PI4K2A	254	28.8038	7.18115	54.33	15	15	200	26	37	40	29	34	34	0.00301275	0.00357938	0.00363306	0.00339499	0.00358347	0.0034708	0.00301275	0.00357938	0.00363306	0.00339499	0.00358347	0.0034708		1.02192	0.0312753
A0A5F4DMQ6	A0A5F4DMQ6_CANLF	Alpha fetoprotein	AFP	725	81.8925	5.66846	10.34	8	10	1074	183	177	190	178	177	169	0.0212051	0.017123	0.017257	0.0208382	0.0186551	0.0172519	0.0212051	0.017123	0.017257	0.0208382	0.0186551	0.0172519		1.02087	0.0298027
A0A5F4CCV6	A0A5F4CCV6_CANLF	Complement C7	C7	820	90.097	6.90283	6.22	4	4	15		3	5	3		4	0	0.00029022	0.000454133	0.000351206	0	0.00040833	9.08265e-05	0.00029022	0.000454133	0.000351206	9.08265e-05	0.00040833		1.01818	0.0259926
E2R832	E2R832_CANLF	Phosphomannomutase	PMM2	251	28.3553	5.98584	22.31	6	6	27	4	4	6	5	5	3	0.000463499	0.000386959	0.000544959	0.000585343	0.000526981	0.000306247	0.000463499	0.000386959	0.000544959	0.000585343	0.000526981	0.000306247		1.01659	0.0237419
F1PS73	F1PS73_CANLF	Cystatin B	CSTB	91	10.3674	8.99756	46.15	3	3	41	7	7	7	6	7	7	0.000811124	0.000677179	0.000635786	0.000702412	0.000737774	0.000714577	0.000811124	0.000677179	0.000635786	0.000702412	0.000737774	0.000714577		1.01444	0.0206852
A0A5F4DEW6	A0A5F4DEW6_CANLF	Protein disulfide-isomerase A6	PDIA6	437	47.8681	5.04639	28.38	9	9	76	12	13	14	10	14	13	0.0013905	0.00125762	0.00127157	0.00117069	0.00147555	0.00132707	0.0013905	0.00125762	0.00127157	0.00117069	0.00147555	0.00132707		1.01368	0.0196013
F1PWQ0	F1PWQ0_CANLF	Rab GDP dissociation inhibitor	GDI1	447	50.4741	5.13525	38.93	7	14	130	20	22	25	20	21	22	0.0023175	0.00212828	0.00227066	0.00234137	0.00221332	0.00224581	0.0023175	0.00212828	0.00227066	0.00234137	0.00221332	0.00224581		1.01252	0.0179465
F1PS41	F1PS41_CANLF	Importin 9	IPO9	964	107.491	5.13525	7.99	6	6	14	2	5			3	4	0.00023175	0.000483699	0	0	0.000316189	0.00040833	0.00023175	0.000483699	9.08265e-05	9.08265e-05	0.000316189	0.00040833		1.01125	0.0161382
J9P5T5	J9P5T5_CANLF	Polypyrimidine tract-binding protein 1	PTBP1	531	57.1136	9.17334	13.94	6	6	78	14	11	15	10	15	13	0.00162225	0.00106414	0.0013624	0.00117069	0.00158094	0.00132707	0.00162225	0.00106414	0.0013624	0.00117069	0.00158094	0.00132707		1.00739	0.0106215
A0A8I3Q5E8	A0A8I3Q5E8_CANLF	Calsyntenin 1	LOC479600	981	109.41	4.88135	6.12	5	5	46	7	7	10	10	5	7	0.000811124	0.000677179	0.000908265	0.00117069	0.000526981	0.000714577	0.000811124	0.000677179	0.000908265	0.00117069	0.000526981	0.000714577		1.00654	0.00940632
A0A5F4CLA0	A0A5F4CLA0_CANLF	Calumenin	FAM71F1	315	37.1194	4.58936	10.48	3	3	4	2			2			0.00023175	0	0	0.000234137	0	0	0.00023175	9.08265e-05	9.08265e-05	0.000234137	9.08265e-05	9.08265e-05		1.00578	0.00830792
E2RDL8	E2RDL8_CANLF	Splicing factor 3a subunit 1	SF3A1	793	88.7265	5.22412	2.52	2	2	4	2			2			0.00023175	0	0	0.000234137	0	0	0.00023175	9.08265e-05	9.08265e-05	0.000234137	9.08265e-05	9.08265e-05		1.00578	0.00830792
E2RL81	E2RL81_CANLF	UPF1 RNA helicase and ATPase	UPF1	1130	124.379	6.60986	3.01	3	3	4	2			2			0.00023175	0	0	0.000234137	0	0	0.00023175	9.08265e-05	9.08265e-05	0.000234137	9.08265e-05	9.08265e-05		1.00578	0.00830792
E2RLU9	E2RLU9_CANLF	Quinoid dihydropteridine reductase	QDPR	242	25.5859	7.37158	40.91	6	6	12		2	4	2	2	2	0	0.00019348	0.000363306	0.000234137	0.000210793	0.000204165	9.08265e-05	0.00019348	0.000363306	0.000234137	0.000210793	0.000204165		1.00229	0.00329861
A0A8P0NTM6	A0A8P0NTM6_CANLF	Pregnancy zone protein-like	LOC611458	1475	165.265	6.58057	6.78	5	8	155	26	25	29	22	29	24	0.00301275	0.0024185	0.00263397	0.00257551	0.00305649	0.00244998	0.00301275	0.0024185	0.00263397	0.00257551	0.00305649	0.00244998		1.00208	0.00299654
E2RT60	E2RT60_CANLF	Integrin beta	ITGB1	820	90.5651	5.42725	6.1	4	4	11		3	3	3	2		0	0.00029022	0.00027248	0.000351206	0.000210793	0	9.08265e-05	0.00029022	0.00027248	0.000351206	0.000210793	9.08265e-05		0.998928	-0.00154783
F1Q331	F1Q331_CANLF	T-complex protein 1 subunit delta	CCT4	539	58.0018	7.82568	33.21	13	14	125	16	25	24	16	20	24	0.001854	0.0024185	0.00217984	0.0018731	0.00210793	0.00244998	0.001854	0.0024185	0.00217984	0.0018731	0.00210793	0.00244998		0.996695	-0.00477665
J9P3Q3	J9P3Q3_CANLF	UBC core domain-containing protein	UBE2N	152	17.114	6.56592	45.39	6	6	29	5	6	4	5	4	5	0.000579374	0.000580439	0.000363306	0.000585343	0.000421585	0.000510412	0.000579374	0.000580439	0.000363306	0.000585343	0.000421585	0.000510412		0.996206	-0.00548424
F1PYU9	F1PYU9_CANLF	Keratin, type I cytoskeletal 10	KRT10	568	57.6501	5.14795	23.77	16	18	1027	163	183	187	153	169	172	0.0188876	0.0177034	0.0169846	0.0179115	0.017812	0.0175582	0.0188876	0.0177034	0.0169846	0.0179115	0.017812	0.0175582		0.994514	-0.007936
F1PIV3	F1PIV3_CANLF	Serpin family B member 8	SERPINB8	374	42.371	6.16357	25.67	7	8	52	8	9	10	7	8	10	0.000926999	0.000870659	0.000908265	0.00081948	0.00084317	0.00102082	0.000926999	0.000870659	0.000908265	0.00081948	0.00084317	0.00102082		0.991704	-0.0120181
E2R5M5	E2R5M5_CANLF	Nascent polypeptide associated complex subunit alpha 2	NACA	215	23.3697	4.56396	32.56	5	5	67	9	14	12	10	11	11	0.00104287	0.00135436	0.00108992	0.00117069	0.00115936	0.00112291	0.00104287	0.00135436	0.00108992	0.00117069	0.00115936	0.00112291		0.990193	-0.014218
A0A5F4CF55	A0A5F4CF55_CANLF	Proteasome activator subunit 3	PSME3	231	26.8502	5.93506	30.3	6	6	22	2	5	5	3		7	0.00023175	0.000483699	0.000454133	0.000351206	0	0.000714577	0.00023175	0.000483699	0.000454133	0.000351206	9.08265e-05	0.000714577		0.988909	-0.0160905
E2R7W6	E2R7W6_CANLF	IF rod domain-containing protein	KRT42	427	47.1015	5.23682	14.29	2	7	255	40	47	46	41	36	45	0.00463499	0.00454677	0.00417802	0.00479981	0.00379427	0.00459371	0.00463499	0.00454677	0.00417802	0.00479981	0.00379427	0.00459371		0.987126	-0.0186942
J9NRH5	J9NRH5_CANLF	Tyrosine 3-monooxygenase/tryptophan 5-monooxygenase activation protein gamma	YWHAG	245	28.0208	4.88135	44.08	7	13	130	18	24	26	18	23	21	0.00208575	0.00232176	0.00236149	0.00210723	0.00242411	0.00214373	0.00208575	0.00232176	0.00236149	0.00210723	0.00242411	0.00214373		0.986126	-0.0201559
F1PGY4	F1PGY4_CANLF	26S proteasome regulatory subunit RPN11	PSMD14	308	34.3934	6.34131	29.55	6	6	23	3	5	4	3	3	5	0.000347625	0.000483699	0.000363306	0.000351206	0.000316189	0.000510412	0.000347625	0.000483699	0.000363306	0.000351206	0.000316189	0.000510412		0.985918	-0.0204606
J9P440	J9P440_CANLF	Arginine--tRNA ligase, cytoplasmic	RARS1	597	68.5194	6.75635	11.89	6	6	42	8	7	7	9	5	6	0.000926999	0.000677179	0.000635786	0.00105362	0.000526981	0.000612495	0.000926999	0.000677179	0.000635786	0.00105362	0.000526981	0.000612495		0.979076	-0.0305078
A0A5F4C9L8	A0A5F4C9L8_CANLF	Programmed cell death 6 interacting protein	PDCD6IP	817	89.9776	6.354	17.14	13	13	43	5	12	6	12	3	5	0.000579374	0.00116088	0.000544959	0.00140482	0.000316189	0.000510412	0.000579374	0.00116088	0.000544959	0.00140482	0.000316189	0.000510412		0.976463	-0.0343629
E2RMA1	E2RMA1_CANLF	TCTP domain-containing protein	TPT1	172	19.5826	4.93213	28.49	4	4	11		2	4	2		3	0	0.00019348	0.000363306	0.000234137	0	0.000306247	9.08265e-05	0.00019348	0.000363306	0.000234137	9.08265e-05	0.000306247		0.974674	-0.0370077
E2RES2	E2RES2_CANLF	Antithrombin-III	SERPINC1	544	60.9462	8.04541	12.32	9	9	137	22	27	23	23	21	21	0.00254925	0.00261198	0.00208901	0.00269258	0.00221332	0.00214373	0.00254925	0.00261198	0.00208901	0.00269258	0.00221332	0.00214373		0.972332	-0.0404794
E2RNL3	E2RNL3_CANLF	Peroxiredoxin 4	PRDX4	276	30.874	7.85498	16.3	3	5	33			7			6	0	0	0.000635786	0	0	0.000612495	9.08265e-05	9.08265e-05	0.000635786	9.08265e-05	9.08265e-05	0.000612495		0.971508	-0.0417027
A0A5F4CX64	A0A5F4CX64_CANLF	End-binding protein 1	LOC102152698	268	30.1003	5.59229	10.07	3	3	15		4	4		3	4	0	0.000386959	0.000363306	0	0.000316189	0.00040833	9.08265e-05	0.000386959	0.000363306	9.08265e-05	0.000316189	0.00040833		0.969389	-0.0448525
F1PG59	F1PG59_CANLF	COP9 signalosome complex subunit 6	COPS6	321	35.7	5.73193	21.81	6	6	32	4	5	8	5	4	6	0.000463499	0.000483699	0.000726612	0.000585343	0.000421585	0.000612495	0.000463499	0.000483699	0.000726612	0.000585343	0.000421585	0.000612495		0.967507	-0.0476566
E2R002	E2R002_CANLF	15-oxoprostaglandin 13-reductase	PTGR1	329	35.7084	8.32373	61.7	17	17	350	53	68	64	55	60	50	0.00614137	0.00657831	0.0058129	0.00643877	0.00632378	0.00510412	0.00614137	0.00657831	0.0058129	0.00643877	0.00632378	0.00510412		0.964069	-0.0527923
A0A8I3MTG1	A0A8I3MTG1_CANLF	Procollagen-lysine 5-dioxygenase	PLOD3	740	84.6625	6.22705	29.86	17	18	97	16	19	16	14	15	17	0.001854	0.00183806	0.00145322	0.00163896	0.00158094	0.0017354	0.001854	0.00183806	0.00145322	0.00163896	0.00158094	0.0017354		0.963078	-0.054275
F1PC59	F1PC59_CANLF	Peroxiredoxin-6	PRDX6	223	24.884	6.01123	50.67	14	14	222	36	40	41	33	33	39	0.00417149	0.00386959	0.00372389	0.00386326	0.00347808	0.00398122	0.00417149	0.00386959	0.00372389	0.00386326	0.00347808	0.00398122		0.962395	-0.0552985
E2R413	E2R413_CANLF	Macrophage-capping protein	CAPG	420	46.6118	7.44482	30.24	10	10	147	20	27	31	21	24	24	0.0023175	0.00261198	0.00281562	0.00245844	0.00252951	0.00244998	0.0023175	0.00261198	0.00281562	0.00245844	0.00252951	0.00244998		0.960341	-0.0583817
F6XIK8	F6XIK8_CANLF	Synaptotagmin binding cytoplasmic RNA interacting protein	SYNCRIP	562	62.6173	7.56201	18.33	6	9	49	7	8	11	6	11	6	0.000811124	0.000773919	0.000999092	0.000702412	0.00115936	0.000612495	0.000811124	0.000773919	0.000999092	0.000702412	0.00115936	0.000612495		0.957483	-0.0626808
J9P388	J9P388_CANLF	Platelet-activating factor acetylhydrolase IB subunit alpha	PAFAH1B1	407	46.227	7.37158	24.82	8	8	30		7	9	5	4	5	0	0.000677179	0.000817439	0.000585343	0.000421585	0.000510412	9.08265e-05	0.000677179	0.000817439	0.000585343	0.000421585	0.000510412		0.957044	-0.0633422
J9P6N4	J9P6N4_CANLF	Tyrosine 3-monooxygenase/tryptophan 5-monooxygenase activation protein eta	YWHAH	246	28.194	4.89404	38.62	5	11	96	13	19	19	14	14	17	0.00150637	0.00183806	0.0017257	0.00163896	0.00147555	0.0017354	0.00150637	0.00183806	0.0017257	0.00163896	0.00147555	0.0017354		0.956565	-0.0640658
F1P895	F1P895_CANLF	RNA helicase	EIF4A1	400	45.5323	5.57959	51	18	20	306	50	50	62	45	46	53	0.00579374	0.00483699	0.00563124	0.00526809	0.00484823	0.00541037	0.00579374	0.00483699	0.00563124	0.00526809	0.00484823	0.00541037		0.954785	-0.0667528
F1Q0H3	F1Q0H3_CANLF	Ras-related protein Rab-1A	RAB1A	173	19.0065	7.73779	35.84	5	5	22	5	6		4	3	4	0.000579374	0.000580439	0	0.000468274	0.000316189	0.00040833	0.000579374	0.000580439	9.08265e-05	0.000468274	0.000316189	0.00040833		0.953746	-0.0683226
A0A8I3NVG7	A0A8I3NVG7_CANLF	Peptidyl-prolyl cis-trans isomerase	-	156	17.0565	8.77783	62.82	10	10	149	24	28	27	23	23	24	0.002781	0.00270872	0.00245232	0.00269258	0.00242411	0.00244998	0.002781	0.00270872	0.00245232	0.00269258	0.00242411	0.00244998		0.952738	-0.0698487
E2RD86	E2RD86_CANLF	Protein disulfide-isomerase	PDIA3	505	56.7146	6.12549	31.29	15	15	94	16	18	16	18	11	15	0.001854	0.00174132	0.00145322	0.00210723	0.00115936	0.00153124	0.001854	0.00174132	0.00145322	0.00210723	0.00115936	0.00153124		0.95034	-0.0734837
A0A4Y5QA03	A0A4Y5QA03_CANLF	RAN-binding protein 3	RANBP3	199	21.3997	4.93213	10.55	2	2	4	2				2		0.00023175	0	0	0	0.000210793	0	0.00023175	9.08265e-05	9.08265e-05	9.08265e-05	0.000210793	9.08265e-05		0.949306	-0.0750552
A0A5F4CCU0	A0A5F4CCU0_CANLF	ATPase H(+)-transporting lysosomal accessory protein 2	ATP6AP2	325	35.8325	5.51611	5.54	2	2	4	2				2		0.00023175	0	0	0	0.000210793	0	0.00023175	9.08265e-05	9.08265e-05	9.08265e-05	0.000210793	9.08265e-05		0.949306	-0.0750552
F1PC18	F1PC18_CANLF	Bystin like	BYSL	437	49.6159	7.85498	5.72	3	3	4	2				2		0.00023175	0	0	0	0.000210793	0	0.00023175	9.08265e-05	9.08265e-05	9.08265e-05	0.000210793	9.08265e-05		0.949306	-0.0750552
F1PD39	F1PD39_CANLF	Collagen type XI alpha 1 chain	COL11A1	1690	167.342	5.78271	1.07	2	2	4	2				2		0.00023175	0	0	0	0.000210793	0	0.00023175	9.08265e-05	9.08265e-05	9.08265e-05	0.000210793	9.08265e-05		0.949306	-0.0750552
J9P7Y9	J9P7Y9_CANLF	Poly(rC) binding protein 1	LOC491817	337	35.4599	7.37158	18.69	4	4	45	6	10	8	6	8	7	0.000695249	0.000967399	0.000726612	0.000702412	0.00084317	0.000714577	0.000695249	0.000967399	0.000726612	0.000702412	0.00084317	0.000714577		0.945966	-0.0801394
A0A5F4C4K3	A0A5F4C4K3_CANLF	Fibulin-1	FBLN1	671	73.8595	5.09717	10.73	8	8	100	17	16	20	12	19	16	0.00196987	0.00154784	0.00181653	0.00140482	0.00200253	0.00163332	0.00196987	0.00154784	0.00181653	0.00140482	0.00200253	0.00163332		0.944965	-0.0816667
E2RT63	E2RT63_CANLF	Heat shock 70 kDa protein 4	HSPA4	789	88.4553	5.13525	28.01	2	17	122	13	23	18	19	26		0.00150637	0.00222502	0.00163488	0.0022243	0.0027403	0	0.00150637	0.00222502	0.00163488	0.0022243	0.0027403	9.08265e-05		0.942076	-0.0860841
F1PGY1	F1PGY1_CANLF	Heat shock protein 90 alpha family class A member 1	HSP90AA1	542	63.6013	5.24951	39.48	12	21	262	42	51	47	41	45	36	0.00486674	0.00493373	0.00426885	0.00479981	0.00474283	0.00367497	0.00486674	0.00493373	0.00426885	0.00479981	0.00474283	0.00367497		0.939463	-0.0900911
A0A5F4CZ54	A0A5F4CZ54_CANLF	Annexin	ANXA4	318	36.0711	5.5542	27.36	7	7	27	6		8	5	5	3	0.000695249	0	0.000726612	0.000585343	0.000526981	0.000306247	0.000695249	9.08265e-05	0.000726612	0.000585343	0.000526981	0.000306247		0.937782	-0.092675
A0A8I3N366	A0A8I3N366_CANLF	Ubiquitin B	UBB	229	25.7148	7.43018	61.57	4	4	84	11	18	16	11	13	15	0.00127462	0.00174132	0.00145322	0.00128775	0.00137015	0.00153124	0.00127462	0.00174132	0.00145322	0.00128775	0.00137015	0.00153124		0.937344	-0.0933501
E2QRY6	NNRE_CANLF	NAD(P)H-hydrate epimerase	NAXE	288	31.1549	6.771	3.13	2	2	4	2					2	0.00023175	0	0	0	0	0.000204165	0.00023175	9.08265e-05	9.08265e-05	9.08265e-05	9.08265e-05	0.000204165		0.933274	-0.0996275
F6UME0	F6UME0_CANLF	Pregnancy zone protein-like	LOC611458	1475	165.114	6.7124	5.36	4	7	281	48	46	56	38	43	50	0.00556199	0.00445003	0.00508629	0.00444861	0.00453204	0.00510412	0.00556199	0.00445003	0.00508629	0.00444861	0.00453204	0.00510412		0.932871	-0.100251
E2QVU9	E2QVU9_CANLF	Biliverdin reductase B	BLVRB	206	22.0653	7.59131	34.47	6	6	88	13	18	16	10	14	17	0.00150637	0.00174132	0.00145322	0.00117069	0.00147555	0.0017354	0.00150637	0.00174132	0.00145322	0.00117069	0.00147555	0.0017354		0.932082	-0.101472
E2RHY7	E2RHY7_CANLF	Collagen-binding protein	SERPINH1	418	46.5533	8.74854	45.45	17	17	257	40	47	51	39	41	39	0.00463499	0.00454677	0.00463215	0.00456568	0.00432125	0.00398122	0.00463499	0.00454677	0.00463215	0.00456568	0.00432125	0.00398122		0.931534	-0.102319
E2QZ19	E2QZ19_CANLF	Alpha fetoprotein	AFP	604	69.0532	5.35107	6.62	3	4	56	10	10	10	9	8	9	0.00115875	0.000967399	0.000908265	0.00105362	0.00084317	0.000918742	0.00115875	0.000967399	0.000908265	0.00105362	0.00084317	0.000918742		0.927867	-0.108011
A0A5F4DJ85	A0A5F4DJ85_CANLF	Rho GDP dissociation inhibitor alpha	ARHGDIA	281	30.7777	7.63525	27.05	7	7	136	21	26	26	17	23	23	0.00243337	0.00251524	0.00236149	0.00199017	0.00242411	0.0023479	0.00243337	0.00251524	0.00236149	0.00199017	0.00242411	0.0023479		0.925046	-0.112403
J9P0A6	J9P0A6_CANLF	Developmentally regulated GTP binding protein 1	DRG1	367	40.5168	8.89502	25.34	7	7	39	7	4	10	6	6	6	0.000811124	0.000386959	0.000908265	0.000702412	0.000632378	0.000612495	0.000811124	0.000386959	0.000908265	0.000702412	0.000632378	0.000612495		0.924483	-0.113281
A0A5F4BRF0	A0A5F4BRF0_CANLF	Transferrin	TF	674	74.413	8.26514	8.16	5	5	184	33	34	32	33	21	31	0.00382387	0.00328916	0.00290645	0.00386326	0.00221332	0.00316456	0.00382387	0.00328916	0.00290645	0.00386326	0.00221332	0.00316456		0.922318	-0.116664
A0A5F4DBL7	A0A5F4DBL7_CANLF	LDL receptor related protein 1	LRP1	4133	459.045	5.23682	6.99	22	22	126	26	21	20	15	21	23	0.00301275	0.00203154	0.00181653	0.00175603	0.00221332	0.0023479	0.00301275	0.00203154	0.00181653	0.00175603	0.00221332	0.0023479		0.920772	-0.119083
P61105	RAB2A_CANLF	Ras-related protein Rab-2A	RAB2A	212	23.5308	6.53662	23.58	4	4	22	3	3	6	3	5	2	0.000347625	0.00029022	0.000544959	0.000351206	0.000526981	0.000204165	0.000347625	0.00029022	0.000544959	0.000351206	0.000526981	0.000204165		0.915074	-0.12804
Q6TEQ7	ANXA2_CANLF	Annexin A2	ANXA2	339	38.6298	7.31299	48.08	17	17	261	46	48	47	39	43	38	0.00533024	0.00464351	0.00426885	0.00456568	0.00453204	0.00387913	0.00533024	0.00464351	0.00426885	0.00456568	0.00453204	0.00387913		0.911129	-0.134273
A0A5F4CGW6	A0A5F4CGW6_CANLF	Alpha-centractin	ACTR1A	332	37.5481	5.92236	24.1	5	5	35	6	7	6	6	7	3	0.000695249	0.000677179	0.000544959	0.000702412	0.000737774	0.000306247	0.000695249	0.000677179	0.000544959	0.000702412	0.000737774	0.000306247		0.91084	-0.13473
F1P8Z5	F1P8Z5_CANLF	Apolipoprotein B	APOB	4326	490.407	6.84424	3.21	14	14	151	24	29	29	23	24	22	0.002781	0.00280546	0.00263397	0.00269258	0.00252951	0.00224581	0.002781	0.00280546	0.00263397	0.00269258	0.00252951	0.00224581		0.908457	-0.138509
E2R4H4	E2R4H4_CANLF	Proteasome subunit alpha type	PSMA5	241	26.3942	4.79248	31.54	5	5	50	7	10	10	4	8	11	0.000811124	0.000967399	0.000908265	0.000468274	0.00084317	0.00112291	0.000811124	0.000967399	0.000908265	0.000468274	0.00084317	0.00112291		0.906045	-0.142345
A0A5F4C7P9	A0A5F4C7P9_CANLF	Beta-2-microglobulin	B2M	107	12.2533	6.15088	21.5	3	3	24	4	4	5	3	4	4	0.000463499	0.000386959	0.000454133	0.000351206	0.000421585	0.00040833	0.000463499	0.000386959	0.000454133	0.000351206	0.000421585	0.00040833		0.905357	-0.143441
J9NZ79	J9NZ79_CANLF	Syndecan 4	SDC4	202	21.9262	4.50049	21.29	3	3	14		4	4	3	3		0	0.000386959	0.000363306	0.000351206	0.000316189	0	9.08265e-05	0.000386959	0.000363306	0.000351206	0.000316189	9.08265e-05		0.901472	-0.149645
A0A5F4BXN3	A0A5F4BXN3_CANLF	Actin-depolymerizing factor	GSN	686	75.2518	5.8335	30.9	17	17	165	28	31	31	27	25	23	0.0032445	0.00299894	0.00281562	0.00316085	0.00263491	0.0023479	0.0032445	0.00299894	0.00281562	0.00316085	0.00263491	0.0023479		0.898952	-0.153684
J9NUI6	J9NUI6_CANLF	Alpha-1-microglobulin	AMBP	349	38.8317	6.354	4.3	2	2	64	9	13	13	9	10	10	0.00104287	0.00125762	0.00118074	0.00105362	0.00105396	0.00102082	0.00104287	0.00125762	0.00118074	0.00105362	0.00105396	0.00102082		0.898648	-0.154173
E2RR01	E2RR01_CANLF	RNA helicase	DDX6	483	54.3683	8.66064	13.04	5	5	22	3	4	5	2	5	3	0.000347625	0.000386959	0.000454133	0.000234137	0.000526981	0.000306247	0.000347625	0.000386959	0.000454133	0.000234137	0.000526981	0.000306247		0.897915	-0.15535
J9P4R4	J9P4R4_CANLF	26S proteasome non-ATPase regulatory subunit 1	PSMD1	922	102.257	5.24951	10.85	7	7	18	4	3	3		4	4	0.000463499	0.00029022	0.00027248	0	0.000421585	0.00040833	0.000463499	0.00029022	0.00027248	9.08265e-05	0.000421585	0.00040833		0.897235	-0.156442
A0A5F4CM24	A0A5F4CM24_CANLF	Dipeptidyl peptidase 9	DPP9	841	95.1398	6.99072	5.23	3	3	8		2	3		3		0	0.00019348	0.00027248	0	0.000316189	0	9.08265e-05	0.00019348	0.00027248	9.08265e-05	0.000316189	9.08265e-05		0.894135	-0.161435
A0A5F4CZV0	A0A5F4CZV0_CANLF	Tr-type G domain-containing protein	GSPT2	404	44.036	9.02686	32.43	13	13	557	93	99	112	78	88	87	0.0107764	0.00957725	0.0101726	0.00913135	0.00927487	0.00888118	0.0107764	0.00957725	0.0101726	0.00913135	0.00927487	0.00888118		0.893902	-0.161812
F1PTP2	F1PTP2_CANLF	Sepiapterin reductase	SPR	267	28.5928	5.51611	38.95	8	8	42	4	11	8	3	7	9	0.000463499	0.00106414	0.000726612	0.000351206	0.000737774	0.000918742	0.000463499	0.00106414	0.000726612	0.000351206	0.000737774	0.000918742		0.890639	-0.167088
E2QUR6	E2QUR6_CANLF	Glycoprotein nmb	GPNMB	554	61.6909	6.78564	7.58	4	4	42	7	8	8	6	8	5	0.000811124	0.000773919	0.000726612	0.000702412	0.00084317	0.000510412	0.000811124	0.000773919	0.000726612	0.000702412	0.00084317	0.000510412		0.889404	-0.16909
F1Q3C4	F1Q3C4_CANLF	Glutathione transferase	LOC479912	218	25.7492	7.47412	23.85	6	6	33	6	4	8	4	4	7	0.000695249	0.000386959	0.000726612	0.000468274	0.000421585	0.000714577	0.000695249	0.000386959	0.000726612	0.000468274	0.000421585	0.000714577		0.887007	-0.172982
E2RA50	E2RA50_CANLF	Heterogeneous nuclear ribonucleoprotein K	HNRNPK	463	50.8063	5.77002	21.17	8	8	97	15	21	17	11	16	17	0.00173812	0.00203154	0.00154405	0.00128775	0.00168634	0.0017354	0.00173812	0.00203154	0.00154405	0.00128775	0.00168634	0.0017354		0.886292	-0.174147
A0A5F4CDI5	A0A5F4CDI5_CANLF	COP9 signalosome subunit 7B	COPS7B	231	26.4377	7.43018	11.69	2	2	11	2		4		2	3	0.00023175	0	0.000363306	0	0.000210793	0.000306247	0.00023175	9.08265e-05	0.000363306	9.08265e-05	0.000210793	0.000306247		0.886255	-0.174206
A0A5F4BXA2	A0A5F4BXA2_CANLF	Protein-L-isoaspartate O-methyltransferase	PCMT1	250	26.3036	6.94678	28	5	5	40	6	6	10	5	6	7	0.000695249	0.000580439	0.000908265	0.000585343	0.000632378	0.000714577	0.000695249	0.000580439	0.000908265	0.000585343	0.000632378	0.000714577		0.884771	-0.176624
A0A5F4CXG2	A0A5F4CXG2_CANLF	AP complex subunit beta	AP2B1	918	101.963	5.30029	17.1	8	13	57	9	11	11	4	9	13	0.00104287	0.00106414	0.000999092	0.000468274	0.000948567	0.00132707	0.00104287	0.00106414	0.000999092	0.000468274	0.000948567	0.00132707		0.883394	-0.178871
E2QV08	E2QV08_CANLF	Malate dehydrogenase	MDH1	334	36.403	6.91748	47.31	13	13	121	17	26	24	21	17	16	0.00196987	0.00251524	0.00217984	0.00245844	0.00179174	0.00163332	0.00196987	0.00251524	0.00217984	0.00245844	0.00179174	0.00163332		0.882752	-0.179919
F1PUB5	F1PUB5_CANLF	Proteasome 20S subunit alpha 7	PSMA7	178	20.1906	8.51416	32.02	3	5	82	14	17	14	11	12	14	0.00162225	0.00164458	0.00127157	0.00128775	0.00126476	0.00142915	0.00162225	0.00164458	0.00127157	0.00128775	0.00126476	0.00142915		0.877328	-0.188811
E2R985	E2R985_CANLF	Actin-related protein 2/3 complex subunit 3	ARPC3	192	22.0732	8.57275	25	4	4	40	7	8	7	6	5	7	0.000811124	0.000773919	0.000635786	0.000702412	0.000526981	0.000714577	0.000811124	0.000773919	0.000635786	0.000702412	0.000526981	0.000714577		0.875336	-0.192092
A0A5F4C4W3	A0A5F4C4W3_CANLF	2-phospho-D-glycerate hydro-lyase	LOC476315	378	41.2291	6.99072	35.71	6	12	171	26	29	40	27	26	23	0.00301275	0.00280546	0.00363306	0.00316085	0.0027403	0.0023479	0.00301275	0.00280546	0.00363306	0.00316085	0.0027403	0.0023479		0.872799	-0.196279
A0A5F4DDI7	A0A5F4DDI7_CANLF	Threonyl-tRNA synthetase	TARS1	656	75.781	6.771	9.6	6	6	33	8	5	5	5	6	4	0.000926999	0.000483699	0.000454133	0.000585343	0.000632378	0.00040833	0.000926999	0.000483699	0.000454133	0.000585343	0.000632378	0.00040833		0.871956	-0.197672
E2QXD6	E2QXD6_CANLF	Glyoxalase domain-containing protein 4	GLOD4	298	33.4537	5.47803	27.52	7	7	29	6	4	6	5	4	4	0.000695249	0.000386959	0.000544959	0.000585343	0.000421585	0.00040833	0.000695249	0.000386959	0.000544959	0.000585343	0.000421585	0.00040833		0.869768	-0.201298
A0A8I3QZ05	A0A8I3QZ05_CANLF	Insulin like growth factor 2 receptor	IGF2R	2404	263.953	5.74463	2.08	5	5	57	15	9	7	9	9	8	0.00173812	0.000870659	0.000635786	0.00105362	0.000948567	0.00081666	0.00173812	0.000870659	0.000635786	0.00105362	0.000948567	0.00081666		0.868789	-0.202922
F1PFB4	F1PFB4_CANLF	Fermitin family member 2	FERMT2	610	70.0137	7.31299	10.33	5	5	8		3	2			3	0	0.00029022	0.000181653	0	0	0.000306247	9.08265e-05	0.00029022	0.000181653	9.08265e-05	9.08265e-05	0.000306247		0.867072	-0.205777
E2R1R4	E2R1R4_CANLF	ATPase H+ transporting V1 subunit E1	ATP6V1E1	226	26.1568	8.42627	19.47	4	4	5			3		2		0	0	0.00027248	0	0.000210793	0	9.08265e-05	9.08265e-05	0.00027248	9.08265e-05	0.000210793	9.08265e-05		0.864165	-0.210621
A0A8I3N8E9	A0A8I3N8E9_CANLF	Isocitrate dehydrogenase [NADP]	IDH1	414	46.7774	6.55127	27.05	9	9	48	6	10	11	9	6	6	0.000695249	0.000967399	0.000999092	0.00105362	0.000632378	0.000612495	0.000695249	0.000967399	0.000999092	0.00105362	0.000632378	0.000612495		0.863529	-0.211683
F1PSP6	F1PSP6_CANLF	Carboxypeptidase	SCPEP1	426	47.9529	5.59229	28.87	9	9	70	10	12	17	9	10	12	0.00115875	0.00116088	0.00154405	0.00105362	0.00105396	0.00122499	0.00115875	0.00116088	0.00154405	0.00105362	0.00105396	0.00122499		0.862538	-0.21334
J9NY44	J9NY44_CANLF	Ubiquitin conjugating enzyme E2 V2	UBE2V2	145	16.3522	8.08936	33.1	2	4	25	4	4	5		4	6	0.000463499	0.000386959	0.000454133	0	0.000421585	0.000612495	0.000463499	0.000386959	0.000454133	9.08265e-05	0.000421585	0.000612495		0.862267	-0.213793
E2RBR6	E2RBR6_CANLF	Proteasome subunit beta	PSMB4	264	29.1455	5.65576	28.41	5	5	36	5	7	8	4	5	7	0.000579374	0.000677179	0.000726612	0.000468274	0.000526981	0.000714577	0.000579374	0.000677179	0.000726612	0.000468274	0.000526981	0.000714577		0.862174	-0.213949
E2RF06	E2RF06_CANLF	Importin 5	IPO5	1083	122.193	4.94482	28.9	23	23	158	23	37	28	23	23	24	0.00266512	0.00357938	0.00254314	0.00269258	0.00242411	0.00244998	0.00266512	0.00357938	0.00254314	0.00269258	0.00242411	0.00244998		0.861059	-0.215817
A0A5F4CC15	A0A5F4CC15_CANLF	26S proteasome non-ATPase regulatory subunit 13	PSMD13	363	41.3993	5.57959	19.83	7	7	34	4	8	7	4	6	5	0.000463499	0.000773919	0.000635786	0.000468274	0.000632378	0.000510412	0.000463499	0.000773919	0.000635786	0.000468274	0.000632378	0.000510412		0.860058	-0.217494
A0A5F4D6J5	A0A5F4D6J5_CANLF	Glutathione-dependent dehydroascorbate reductase	GSTO1	241	27.3531	7.69385	36.93	8	8	58	11	10	11	6	11	9	0.00127462	0.000967399	0.000999092	0.000702412	0.00115936	0.000918742	0.00127462	0.000967399	0.000999092	0.000702412	0.00115936	0.000918742		0.857888	-0.221139
F1Q4F9	F1Q4F9_CANLF	Metalloproteinase inhibitor 2	TIMP2	177	19.8818	7.82568	16.95	3	3	30	7	9		5	4	5	0.000811124	0.000870659	0	0.000585343	0.000421585	0.000510412	0.000811124	0.000870659	9.08265e-05	0.000585343	0.000421585	0.000510412		0.855993	-0.22433
E2R1J6	E2R1J6_CANLF	Eukaryotic translation initiation factor 3 subunit E	EIF3E	445	52.1874	6.03662	29.66	13	13	55	6	11	14	8	5	11	0.000695249	0.00106414	0.00127157	0.000936549	0.000526981	0.00112291	0.000695249	0.00106414	0.00127157	0.000936549	0.000526981	0.00112291		0.85334	-0.228808
Q8WMR1	Q8WMR1_CANLF	Plasminogen	PLG	359	41.1455	6.7124	7.24	3	3	45	10	8	7	8	6	6	0.00115875	0.000773919	0.000635786	0.000936549	0.000632378	0.000612495	0.00115875	0.000773919	0.000635786	0.000936549	0.000632378	0.000612495		0.849313	-0.235631
A0A0B4J195	A0A0B4J195_CANLF	Aspartate aminotransferase	GOT1	413	46.3846	7.23975	28.33	10	10	84	14	16	17	12	14	11	0.00162225	0.00154784	0.00154405	0.00140482	0.00147555	0.00112291	0.00162225	0.00154784	0.00154405	0.00140482	0.00147555	0.00112291		0.849207	-0.235812
F1PSS2	F1PSS2_CANLF	Thrombospondin 4	THBS4	974	107.594	4.67822	3.18	2	3	25			7			5	0	0	0.000635786	0	0	0.000510412	9.08265e-05	9.08265e-05	0.000635786	9.08265e-05	9.08265e-05	0.000510412		0.846627	-0.240202
A0A5F4D8M0	A0A5F4D8M0_CANLF	Serine/threonine-protein phosphatase	PPP1CB	296	33.7607	5.5542	21.28	6	6	46	7	10	9	9	5	6	0.000811124	0.000967399	0.000817439	0.00105362	0.000526981	0.000612495	0.000811124	0.000967399	0.000817439	0.00105362	0.000526981	0.000612495		0.84481	-0.243301
F6V5U1	F6V5U1_CANLF	Eukaryotic translation initiation factor 3 subunit H	EIF3H	331	38.4092	6.18896	17.22	5	5	27	6	3	6	3	6	3	0.000695249	0.00029022	0.000544959	0.000351206	0.000632378	0.000306247	0.000695249	0.00029022	0.000544959	0.000351206	0.000632378	0.000306247		0.842791	-0.246753
F1PFM6	F1PFM6_CANLF	Collagen type VI alpha 1 chain	COL6A1	1026	108.51	5.5415	32.07	18	28	549	94	106	108	76	84	81	0.0108922	0.0102544	0.00980926	0.00889721	0.00885329	0.00826868	0.0108922	0.0102544	0.00980926	0.00889721	0.00885329	0.00826868		0.840523	-0.25064
P54714	TPIS_CANLF	Triosephosphate isomerase	TPI1	249	26.6978	7.32764	59.04	12	12	164	24	34	34	16	24	32	0.002781	0.00328916	0.0030881	0.0018731	0.00252951	0.00326664	0.002781	0.00328916	0.0030881	0.0018731	0.00252951	0.00326664		0.837414	-0.255987
A0A5F4DHX6	A0A5F4DHX6_CANLF	Nucleoplasmin domain-containing protein	NPM1	259	28.4037	4.66553	27.03	5	5	80	11	19	15	8	13	14	0.00127462	0.00183806	0.0013624	0.000936549	0.00137015	0.00142915	0.00127462	0.00183806	0.0013624	0.000936549	0.00137015	0.00142915		0.834813	-0.260474
Q50KA9	NDKA_CANLF	Nucleoside diphosphate kinase A	NME1	152	17.1688	6.01123	80.26	9	12	121	22	23	23	17	16	20	0.00254925	0.00222502	0.00208901	0.00199017	0.00168634	0.00204165	0.00254925	0.00222502	0.00208901	0.00199017	0.00168634	0.00204165		0.833153	-0.263347
A0A5F4CXZ9	A0A5F4CXZ9_CANLF	Myosin light chain 6	MYL6	151	16.9191	4.65283	47.68	6	6	37	4	10	7	5	4	7	0.000463499	0.000967399	0.000635786	0.000585343	0.000421585	0.000714577	0.000463499	0.000967399	0.000635786	0.000585343	0.000421585	0.000714577		0.83298	-0.263647
F1PHK9	F1PHK9_CANLF	Laminin subunit gamma 1	LAMC1	1487	164.525	5.14795	26.16	31	31	155	26	26	35	15	25	28	0.00301275	0.00251524	0.00317893	0.00175603	0.00263491	0.00285831	0.00301275	0.00251524	0.00317893	0.00175603	0.00263491	0.00285831		0.832585	-0.26433
F1PMK7	F1PMK7_CANLF	72 kDa gelatinase	MMP2	610	68.732	5.50342	17.87	9	9	39	5	8	9	3	7	7	0.000579374	0.000773919	0.000817439	0.000351206	0.000737774	0.000714577	0.000579374	0.000773919	0.000817439	0.000351206	0.000737774	0.000714577		0.830852	-0.267336
E2QSF4	E2QSF4_CANLF	Tubulin beta chain	TUBB	444	49.639	4.89404	43.92	3	17	222		28	41			51	0	0.00270872	0.00372389	0	0	0.00520621	9.08265e-05	0.00270872	0.00372389	9.08265e-05	9.08265e-05	0.00520621		0.825924	-0.275918
A0A5F4BVX4	A0A5F4BVX4_CANLF	Proteasome subunit alpha type	PSMA6	203	22.8113	8.32373	40.89	7	7	97	14	21	20	12	13	17	0.00162225	0.00203154	0.00181653	0.00140482	0.00137015	0.0017354	0.00162225	0.00203154	0.00181653	0.00140482	0.00137015	0.0017354		0.824519	-0.278376
F1PA19	F1PA19_CANLF	Heterogeneous nuclear ribonucleoprotein A/B	HNRNPAB	173	19.5735	9.23193	24.28	3	3	26	4	5	6		5	6	0.000463499	0.000483699	0.000544959	0	0.000526981	0.000612495	0.000463499	0.000483699	0.000544959	9.08265e-05	0.000526981	0.000612495		0.824513	-0.278387
A0A5F4C0T2	A0A5F4C0T2_CANLF	SEC22 vesicle-trafficking protein homolog B	SEC22B	229	25.9132	6.78564	31	6	6	37	7	7	7		8	8	0.000811124	0.000677179	0.000635786	0	0.00084317	0.00081666	0.000811124	0.000677179	0.000635786	9.08265e-05	0.00084317	0.00081666		0.824192	-0.278948
E2RLF1	E2RLF1_CANLF	Prosaposin	PSAP	527	58.3159	5.03369	33.78	12	12	86	12	16	21	12	10	15	0.0013905	0.00154784	0.00190736	0.00140482	0.00105396	0.00153124	0.0013905	0.00154784	0.00190736	0.00140482	0.00105396	0.00153124		0.823416	-0.280306
F1PUX4	F1PUX4_CANLF	60S acidic ribosomal protein P0	RPLP0	317	34.2658	5.97314	39.43	9	9	141	24	28	28	22	17	22	0.002781	0.00270872	0.00254314	0.00257551	0.00179174	0.00224581	0.002781	0.00270872	0.00254314	0.00257551	0.00179174	0.00224581		0.823252	-0.280595
E2RKQ6	E2RKQ6_CANLF	Galectin-3-binding protein	CANT1	559	62.1708	5.31299	35.6	16	16	164	25	36	32	19	27	25	0.00289687	0.00348264	0.00290645	0.0022243	0.0028457	0.00255206	0.00289687	0.00348264	0.00290645	0.0022243	0.0028457	0.00255206		0.820817	-0.284868
A0A0F7RNT6	A0A0F7RNT6_CANLF	Annexin	ANXA5	321	35.9215	5.08447	23.68	7	7	33	5	6	8	7	4	3	0.000579374	0.000580439	0.000726612	0.00081948	0.000421585	0.000306247	0.000579374	0.000580439	0.000726612	0.00081948	0.000421585	0.000306247		0.820235	-0.28589
A0A5F4BQI1	A0A5F4BQI1_CANLF	Actin-related protein 2/3 complex subunit 4	ARPC4	168	19.6543	8.42627	27.98	5	5	34	7	7	5	3	5	7	0.000811124	0.000677179	0.000454133	0.000351206	0.000526981	0.000714577	0.000811124	0.000677179	0.000454133	0.000351206	0.000526981	0.000714577		0.819983	-0.286334
E2RNQ7	E2RNQ7_CANLF	ADP-ribosylation factor	ARF1	181	20.6917	6.94678	41.44	2	7	41	7	10		6	4	4	0.000811124	0.000967399	0	0.000702412	0.000421585	0.00040833	0.000811124	0.000967399	9.08265e-05	0.000702412	0.000421585	0.00040833		0.819711	-0.286812
E2QTC7	E2QTC7_CANLF	Peptidylprolyl isomerase D	PPID	370	40.9899	7.38623	4.86	2	2	9		3	3	3			0	0.00029022	0.00027248	0.000351206	0	0	9.08265e-05	0.00029022	0.00027248	0.000351206	9.08265e-05	9.08265e-05		0.81536	-0.294491
A0A8I3MMN5	A0A8I3MMN5_CANLF	GM2 ganglioside activator	GM2A	196	21.5631	7.25439	22.45	5	5	41	9	6	9	9	8		0.00104287	0.000580439	0.000817439	0.00105362	0.00084317	0	0.00104287	0.000580439	0.000817439	0.00105362	0.00084317	9.08265e-05		0.814345	-0.296288
F1PDQ4	F1PDQ4_CANLF	Cytoplasmic FMR1-interacting protein	CYFIP1	1213	140.509	6.75635	10.72	12	12	23	4	5	4	2	3	5	0.000463499	0.000483699	0.000363306	0.000234137	0.000316189	0.000510412	0.000463499	0.000483699	0.000363306	0.000234137	0.000316189	0.000510412		0.809412	-0.305054
Q6EIZ1	K22E_CANLF	Keratin, type II cytoskeletal 2 epidermal	KRT2	633	64.5264	7.73779	10.9	3	9	346	44	69	58		68	64	0.00509849	0.00667505	0.00526794	0	0.00716695	0.00653328	0.00509849	0.00667505	0.00526794	9.08265e-05	0.00716695	0.00653328		0.809264	-0.305318
F1PGZ1	F1PGZ1_CANLF	Beta-1,4-galactosyltransferase 1	B4GALT1	399	44.2235	8.54346	5.51	2	2	25	3	6	6	5		5	0.000347625	0.000580439	0.000544959	0.000585343	0	0.000510412	0.000347625	0.000580439	0.000544959	0.000585343	9.08265e-05	0.000510412		0.805542	-0.311968
J9P7W8	J9P7W8_CANLF	Inositol-1-monophosphatase	IMPA1	277	30.2243	5.2749	40.79	12	12	79	15	15	15	10	13	11	0.00173812	0.0014511	0.0013624	0.00117069	0.00137015	0.00112291	0.00173812	0.0014511	0.0013624	0.00117069	0.00137015	0.00112291		0.804932	-0.313061
Q53VB8	FRIL_CANLF	Ferritin light chain	FTL	175	20.0822	5.99854	47.43	6	6	101	15	20	23	13	15	15	0.00173812	0.0019348	0.00208901	0.00152189	0.00158094	0.00153124	0.00173812	0.0019348	0.00208901	0.00152189	0.00158094	0.00153124		0.804257	-0.314271
F1PU02	F1PU02_CANLF	Eukaryotic translation initiation factor 3 subunit F	EIF3F	349	38.1156	6.52197	26.07	8	8	80	14	16	16	14	10	10	0.00162225	0.00154784	0.00145322	0.00163896	0.00105396	0.00102082	0.00162225	0.00154784	0.00145322	0.00163896	0.00105396	0.00102082		0.803266	-0.31605
E2R6W9	E2R6W9_CANLF	E2 ubiquitin-conjugating enzyme	UBE2K	200	22.3926	5.43994	35	6	6	36	3	9	9	6	4	5	0.000347625	0.000870659	0.000817439	0.000702412	0.000421585	0.000510412	0.000347625	0.000870659	0.000817439	0.000702412	0.000421585	0.000510412		0.802865	-0.316771
E2R9Y9	E2R9Y9_CANLF	60S acidic ribosomal protein P2	RPLP2	115	11.6989	4.61475	25.22	2	2	21	4	4	4	3	3	3	0.000463499	0.000386959	0.000363306	0.000351206	0.000316189	0.000306247	0.000463499	0.000386959	0.000363306	0.000351206	0.000316189	0.000306247		0.802167	-0.318026
F1PF02	F1PF02_CANLF	Proteasome subunit beta	PSMB1	241	26.3823	7.79639	36.1	7	7	76	11	17	16	14	6	12	0.00127462	0.00164458	0.00145322	0.00163896	0.000632378	0.00122499	0.00127462	0.00164458	0.00145322	0.00163896	0.000632378	0.00122499		0.799631	-0.322593
A0A5F4D6G4	A0A5F4D6G4_CANLF	Procollagen-lysine 5-dioxygenase	PLOD1	724	83.1509	6.82959	15.33	8	9	54	10	14	7	8	8	7	0.00115875	0.00135436	0.000635786	0.000936549	0.00084317	0.000714577	0.00115875	0.00135436	0.000635786	0.000936549	0.00084317	0.000714577		0.792119	-0.336211
O02678	PGS1_CANLF	Biglycan	BGN	369	41.5396	7.10791	56.91	19	19	563	102	112	110	78	83	78	0.0118192	0.0108349	0.00999092	0.00913135	0.00874789	0.00796243	0.0118192	0.0108349	0.00999092	0.00913135	0.00874789	0.00796243		0.791596	-0.337163
E2R761	E2R761_CANLF	L-lactate dehydrogenase	LDHB	334	36.5991	6.04932	45.81	12	13	135	24	27	27	21	15	21	0.002781	0.00261198	0.00245232	0.00245844	0.00158094	0.00214373	0.002781	0.00261198	0.00245232	0.00245844	0.00158094	0.00214373		0.788131	-0.343492
A0A5F4CVJ1	A0A5F4CVJ1_CANLF	USO1 vesicle transport factor	USO1	901	101.316	4.98291	5.55	4	4	5	3			2			0.000347625	0	0	0.000234137	0	0	0.000347625	9.08265e-05	9.08265e-05	0.000234137	9.08265e-05	9.08265e-05		0.785581	-0.348169
E2RGR7	E2RGR7_CANLF	Coiled-coil domain containing 80	CCDC80	784	88.6168	9.64209	17.73	12	12	50	8	10	11	7	6	8	0.000926999	0.000967399	0.000999092	0.00081948	0.000632378	0.00081666	0.000926999	0.000967399	0.000999092	0.00081948	0.000632378	0.00081666		0.784008	-0.35106
F1PGM1	F1PGM1_CANLF	C3-beta-c	C3	1566	176.028	7.12256	4.47	7	7	149	27	32	27	19	20	24	0.00312862	0.00309568	0.00245232	0.0022243	0.00210793	0.00244998	0.00312862	0.00309568	0.00245232	0.0022243	0.00210793	0.00244998		0.781665	-0.355377
J9P9V0	J9P9V0_CANLF	14_3_3 domain-containing protein	YWHAE	240	27.4016	4.89404	62.92	4	18	256	35	46	45		46	48	0.00405562	0.00445003	0.00408719	0	0.00484823	0.00489996	0.00405562	0.00445003	0.00408719	9.08265e-05	0.00484823	0.00489996		0.781318	-0.356019
A0A5F4CWA9	A0A5F4CWA9_CANLF	Proteasome subunit alpha type	PSMA2	295	32.1253	7.79639	16.95	4	4	34	5	6	9		7	7	0.000579374	0.000580439	0.000817439	0	0.000737774	0.000714577	0.000579374	0.000580439	0.000817439	9.08265e-05	0.000737774	0.000714577		0.780466	-0.357592
F1PHP1	F1PHP1_CANLF	Thioredoxin domain containing 5	TXNDC5	323	36.279	5.38916	18.89	6	6	36	6	6	9	5	5	5	0.000695249	0.000580439	0.000817439	0.000585343	0.000526981	0.000510412	0.000695249	0.000580439	0.000817439	0.000585343	0.000526981	0.000510412		0.775269	-0.367231
A0A5F4D2Z7	A0A5F4D2Z7_CANLF	Peptidyl-prolyl cis-trans isomerase	CSNK1G1	273	30.9406	8.07471	40.29	13	13	212	37	42	44	25	30	34	0.00428737	0.00406307	0.00399637	0.00292672	0.00316189	0.0034708	0.00428737	0.00406307	0.00399637	0.00292672	0.00316189	0.0034708		0.774241	-0.369145
A0A5F4D7I2	A0A5F4D7I2_CANLF	G3BP stress granule assembly factor 1	G3BP1	438	49.4317	5.17334	11.19	3	3	24	4	5	5	3	5	2	0.000463499	0.000483699	0.000454133	0.000351206	0.000526981	0.000204165	0.000463499	0.000483699	0.000454133	0.000351206	0.000526981	0.000204165		0.772374	-0.372628
A0A5F4CIW5	A0A5F4CIW5_CANLF	Hexokinase	HK1	839	93.9748	6.60986	4.77	4	4	8	3	2				3	0.000347625	0.00019348	0	0	0	0.000306247	0.000347625	0.00019348	9.08265e-05	9.08265e-05	9.08265e-05	0.000306247		0.772079	-0.37318
F1P7P3	F1P7P3_CANLF	F-actin-capping protein subunit alpha	CAPZA1	286	32.9644	5.8208	40.21	6	8	75	9	16	19	8	14	9	0.00104287	0.00154784	0.0017257	0.000936549	0.00147555	0.000918742	0.00104287	0.00154784	0.0017257	0.000936549	0.00147555	0.000918742		0.771668	-0.373948
A0A5F4CUV9	A0A5F4CUV9_CANLF	ADP-ribosylation factor	ARF3	267	30.1295	8.6167	29.59	2	7	42	7		12	6	4	4	0.000811124	0	0.00108992	0.000702412	0.000421585	0.00040833	0.000811124	9.08265e-05	0.00108992	0.000702412	0.000421585	0.00040833		0.769291	-0.378399
A0A5F4D559	A0A5F4D559_CANLF	Eukaryotic translation elongation factor 1 delta	EEF1D	683	74.3147	7.85498	8.64	5	5	60	11	11	13	7	10	8	0.00127462	0.00106414	0.00118074	0.00081948	0.00105396	0.00081666	0.00127462	0.00106414	0.00118074	0.00081948	0.00105396	0.00081666		0.764341	-0.387712
E2QZA8	E2QZA8_CANLF	Peptidylprolyl isomerase	FKBP10	582	64.3133	5.68115	19.07	10	10	72	13	15	14	9	10	11	0.00150637	0.0014511	0.00127157	0.00105362	0.00105396	0.00112291	0.00150637	0.0014511	0.00127157	0.00105362	0.00105396	0.00112291		0.763882	-0.388579
A0A5F4C566	A0A5F4C566_CANLF	Growth factor receptor bound protein 2	GRB2	250	28.7968	9.29053	16	4	4	12	3		4		3	2	0.000347625	0	0.000363306	0	0.000316189	0.000204165	0.000347625	9.08265e-05	0.000363306	9.08265e-05	0.000316189	0.000204165		0.762301	-0.391567
E2QS94	E2QS94_CANLF	2-iminobutanoate/2-iminopropanoate deaminase	RIDA	336	35.6028	10.5356	19.94	5	5	18	4	4	3	3		4	0.000463499	0.000386959	0.00027248	0.000351206	0	0.00040833	0.000463499	0.000386959	0.00027248	0.000351206	9.08265e-05	0.00040833		0.757265	-0.401129
J9P7X2	J9P7X2_CANLF	Thy-1 antigen	THY1	161	18.0285	8.93896	38.51	6	6	56	8	13	12	6	7	10	0.000926999	0.00125762	0.00108992	0.000702412	0.000737774	0.00102082	0.000926999	0.00125762	0.00108992	0.000702412	0.000737774	0.00102082		0.75156	-0.412039
A0A8I3NVG7	A0A8I3NVG7_CANLF	Carbohydrate sulfotransferase	CHST14	713	78.3384	10.6382	2.95	2	2	2			2				0	0	0.000181653	0	0	0	9.08265e-05	9.08265e-05	0.000181653	9.08265e-05	9.08265e-05	9.08265e-05		0.75	-0.415037
A0A8I3PD82	A0A8I3PD82_CANLF	Leucine rich repeat containing 57	LRRC57	239	26.8304	8.42627	10.04	2	2	2			2				0	0	0.000181653	0	0	0	9.08265e-05	9.08265e-05	0.000181653	9.08265e-05	9.08265e-05	9.08265e-05		0.75	-0.415037
A0A5F4BWQ8	A0A5F4BWQ8_CANLF	Leucine rich repeat containing 47	LRRC47	547	60.0607	9.33447	5.48	2	2	2			2				0	0	0.000181653	0	0	0	9.08265e-05	9.08265e-05	0.000181653	9.08265e-05	9.08265e-05	9.08265e-05		0.75	-0.415037
A0A5F4CX45	A0A5F4CX45_CANLF	Thyroglobulin	TG	2705	295.629	5.45264	1.15	2	2	2			2				0	0	0.000181653	0	0	0	9.08265e-05	9.08265e-05	0.000181653	9.08265e-05	9.08265e-05	9.08265e-05		0.75	-0.415037
E2R1M6	E2R1M6_CANLF	14 kDa phosphohistidine phosphatase	PHPT1	125	13.9807	5.50342	21.6	2	2	2			2				0	0	0.000181653	0	0	0	9.08265e-05	9.08265e-05	0.000181653	9.08265e-05	9.08265e-05	9.08265e-05		0.75	-0.415037
E2R1S5	E2R1S5_CANLF	Eukaryotic translation initiation factor 6	EIF6	245	26.5522	4.67822	9.8	2	2	2			2				0	0	0.000181653	0	0	0	9.08265e-05	9.08265e-05	0.000181653	9.08265e-05	9.08265e-05	9.08265e-05		0.75	-0.415037
E2RG17	E2RG17_CANLF	Ribosome assembly factor mrt4	MRTO4	240	27.524	8.29443	9.58	2	2	2			2				0	0	0.000181653	0	0	0	9.08265e-05	9.08265e-05	0.000181653	9.08265e-05	9.08265e-05	9.08265e-05		0.75	-0.415037
E2RM92	E2RM92_CANLF	Dynein cytoplasmic 1 intermediate chain 2	DYNC1I2	630	70.5008	5.30029	3.02	2	2	2			2				0	0	0.000181653	0	0	0	9.08265e-05	9.08265e-05	0.000181653	9.08265e-05	9.08265e-05	9.08265e-05		0.75	-0.415037
E2RS46	E2RS46_CANLF	Fibrillin 2	FBN2	2910	314.141	4.84326	1.03	3	3	5			2				0	0	0.000181653	0	0	0	9.08265e-05	9.08265e-05	0.000181653	9.08265e-05	9.08265e-05	9.08265e-05		0.75	-0.415037
F1Q0L5	F1Q0L5_CANLF	Sm protein F	AMDHD1	86	9.71878	4.66553	24.42	2	2	2			2				0	0	0.000181653	0	0	0	9.08265e-05	9.08265e-05	0.000181653	9.08265e-05	9.08265e-05	9.08265e-05		0.75	-0.415037
F1Q104	F1Q104_CANLF	Calcium voltage-gated channel auxiliary subunit alpha2delta 1	CACNA2D1	1042	117.935	5.2876	2.5	2	2	2			2				0	0	0.000181653	0	0	0	9.08265e-05	9.08265e-05	0.000181653	9.08265e-05	9.08265e-05	9.08265e-05		0.75	-0.415037
J9NZA0	J9NZA0_CANLF	Prothymosin alpha	PTMA	110	12.0509	3.78955	21.82	2	2	2			2				0	0	0.000181653	0	0	0	9.08265e-05	9.08265e-05	0.000181653	9.08265e-05	9.08265e-05	9.08265e-05		0.75	-0.415037
A0A5F4CVS6	A0A5F4CVS6_CANLF	Annexin	ANXA8L1	341	37.7951	6.07471	40.18	10	10	59	11	9	15	10	6	8	0.00127462	0.000870659	0.0013624	0.00117069	0.000632378	0.00081666	0.00127462	0.000870659	0.0013624	0.00117069	0.000632378	0.00081666		0.746854	-0.421103
F1PK29	F1PK29_CANLF	Ribonuclease inhibitor	RNH1	262	28.315	6.90283	21.76	4	4	9		3	3			3	0	0.00029022	0.00027248	0	0	0.000306247	9.08265e-05	0.00029022	0.00027248	9.08265e-05	9.08265e-05	0.000306247		0.746567	-0.421657
E2QZ69	E2QZ69_CANLF	Histidine--tRNA ligase, cytoplasmic	HARS1	509	57.31	5.5415	21.02	11	11	69	10	14	17	8	10	10	0.00115875	0.00135436	0.00154405	0.000936549	0.00105396	0.00102082	0.00115875	0.00135436	0.00154405	0.000936549	0.00105396	0.00102082		0.742228	-0.430065
F1PIF2	F1PIF2_CANLF	Cathepsin X	CTSZ	317	35.6766	6.63916	13.56	4	4	27	4	7	5	3	4	4	0.000463499	0.000677179	0.000454133	0.000351206	0.000421585	0.00040833	0.000463499	0.000677179	0.000454133	0.000351206	0.000421585	0.00040833		0.740602	-0.433229
E2RL17	E2RL17_CANLF	Eukaryotic translation initiation factor 2 subunit 1	EIF2S1	315	36.0854	5.08447	27.62	8	8	59	10	15	10	9	6	9	0.00115875	0.0014511	0.000908265	0.00105362	0.000632378	0.000918742	0.00115875	0.0014511	0.000908265	0.00105362	0.000632378	0.000918742		0.740379	-0.433663
F1PAG5	F1PAG5_CANLF	Vesicle amine transport 1	VAT1	400	42.5157	6.45557	24.25	7	7	32	5	8	6	4	5	4	0.000579374	0.000773919	0.000544959	0.000468274	0.000526981	0.00040833	0.000579374	0.000773919	0.000544959	0.000468274	0.000526981	0.00040833		0.739409	-0.435555
F1PKI4	F1PKI4_CANLF	Chloride intracellular channel protein	CLIC1	241	27.0028	5.2749	35.27	7	7	86	17	17	17	12	10	13	0.00196987	0.00164458	0.00154405	0.00140482	0.00105396	0.00132707	0.00196987	0.00164458	0.00154405	0.00140482	0.00105396	0.00132707		0.733907	-0.446331
J9NYJ8	J9NYJ8_CANLF	RAB6A, member RAS oncogene family	RAB6A	208	23.4549	5.5415	14.42	3	3	8		5				3	0	0.000483699	0	0	0	0.000306247	9.08265e-05	0.000483699	9.08265e-05	9.08265e-05	9.08265e-05	0.000306247		0.733296	-0.447532
A0A5F4DDK9	A0A5F4DDK9_CANLF	Purine nucleoside phosphorylase	PNP	288	32.2381	6.87354	65.28	16	16	183	34	39	36	26	28	20	0.00393975	0.00377285	0.00326975	0.00304378	0.0029511	0.00204165	0.00393975	0.00377285	0.00326975	0.00304378	0.0029511	0.00204165		0.731767	-0.450543
E2RKJ6	E2RKJ6_CANLF	Serpin family B member 1	SERPINB1	378	42.7901	7.31299	47.09	19	20	193	34	41	40	26	26	26	0.00393975	0.00396633	0.00363306	0.00304378	0.0027403	0.00265414	0.00393975	0.00396633	0.00363306	0.00304378	0.0027403	0.00265414		0.73127	-0.451523
J9P6R1	J9P6R1_CANLF	Proteasome 26S subunit, non-ATPase 7	PSMD7	324	36.9745	6.771	10.8	4	4	17	4	4	2	2	3	2	0.000463499	0.000386959	0.000181653	0.000234137	0.000316189	0.000204165	0.000463499	0.000386959	0.000181653	0.000234137	0.000316189	0.000204165		0.731017	-0.452024
A0A5F4CTJ6	A0A5F4CTJ6_CANLF	Apoptosis inducing factor mitochondria associated 1	AIFM1	609	66.2136	8.98291	6.73	3	3	23	4	5	5		4	5	0.000463499	0.000483699	0.000454133	0	0.000421585	0.000510412	0.000463499	0.000483699	0.000454133	9.08265e-05	0.000421585	0.000510412		0.729895	-0.45424
F1PRT4	F1PRT4_CANLF	Coatomer subunit delta	ARCN1	511	57.2092	6.21436	38.94	20	20	142	22	28	35	18	20	19	0.00254925	0.00270872	0.00317893	0.00210723	0.00210793	0.00193957	0.00254925	0.00270872	0.00317893	0.00210723	0.00210793	0.00193957		0.729502	-0.455016
E2RRB7	E2RRB7_CANLF	VAMP associated protein B and C	VAPB	243	27.1291	7.29834	18.11	3	4	9	3					2	0.000347625	0	0	0	0	0.000204165	0.000347625	9.08265e-05	9.08265e-05	9.08265e-05	9.08265e-05	0.000204165		0.728952	-0.456104
E2RLA8	E2RLA8_CANLF	Platelet activating factor acetylhydrolase 1b catalytic subunit 3	PAFAH1B3	300	33.8127	9.86182	11.33	3	3	13		4	4		3	2	0	0.000386959	0.000363306	0	0.000316189	0.000204165	9.08265e-05	0.000386959	0.000363306	9.08265e-05	0.000316189	0.000204165		0.726651	-0.460666
A0A5F4BZC7	A0A5F4BZC7_CANLF	Twinfilin actin binding protein 2	TWF2	254	28.7798	6.12549	12.6	2	3	3		2					0	0.00019348	0	0	0	0	9.08265e-05	0.00019348	9.08265e-05	9.08265e-05	9.08265e-05	9.08265e-05		0.726355	-0.461253
A0A5F4CC65	A0A5F4CC65_CANLF	C3/C5 convertase	C2	697	77.1026	7.98682	3.01	2	2	2		2					0	0.00019348	0	0	0	0	9.08265e-05	0.00019348	9.08265e-05	9.08265e-05	9.08265e-05	9.08265e-05		0.726355	-0.461253
A0A5F4D2F0	A0A5F4D2F0_CANLF	Tropomodulin 2	TMOD2	355	39.8807	5.24951	6.76	2	2	2		2					0	0.00019348	0	0	0	0	9.08265e-05	0.00019348	9.08265e-05	9.08265e-05	9.08265e-05	9.08265e-05		0.726355	-0.461253
B2G3R6	B2G3R6_CANLF	Beta-1,4-galactosyltransferase 4	b4GalT4	344	40.2987	8.66064	6.4	2	2	2		2					0	0.00019348	0	0	0	0	9.08265e-05	0.00019348	9.08265e-05	9.08265e-05	9.08265e-05	9.08265e-05		0.726355	-0.461253
F6XCY4	F6XCY4_CANLF	Protein kinase domain-containing protein	PBK	324	36.4251	4.95752	7.41	2	2	2		2					0	0.00019348	0	0	0	0	9.08265e-05	0.00019348	9.08265e-05	9.08265e-05	9.08265e-05	9.08265e-05		0.726355	-0.461253
F6XY66	F6XY66_CANLF	Transforming protein RhoA	RHOA	193	21.7541	6.1001	10.88	2	2	2		2					0	0.00019348	0	0	0	0	9.08265e-05	0.00019348	9.08265e-05	9.08265e-05	9.08265e-05	9.08265e-05		0.726355	-0.461253
J9P0T2	J9P0T2_CANLF	dCMP deaminase	DCTD	170	18.7642	7.59131	15.29	2	2	2		2					0	0.00019348	0	0	0	0	9.08265e-05	0.00019348	9.08265e-05	9.08265e-05	9.08265e-05	9.08265e-05		0.726355	-0.461253
J9P1J5	J9P1J5_CANLF	Actin-depolymerizing factor	DSTN	191	21.3189	8.49951	12.57	2	2	2		2					0	0.00019348	0	0	0	0	9.08265e-05	0.00019348	9.08265e-05	9.08265e-05	9.08265e-05	9.08265e-05		0.726355	-0.461253
J9PA46	J9PA46_CANLF	DNA-(apurinic or apyrimidinic site) endonuclease	APEX1	460	50.261	9.37842	22.83	8	8	48	7	12	10	9	4	6	0.000811124	0.00116088	0.000908265	0.00105362	0.000421585	0.000612495	0.000811124	0.00116088	0.000908265	0.00105362	0.000421585	0.000612495		0.724828	-0.46429
A0A8P0N3U3	A0A8P0N3U3_CANLF	Heat shock protein family A (Hsp70) member 1 like	LOC474850	661	72.7604	6.44287	13.46	2	8	51		9	10	10			0	0.000870659	0.000908265	0.00117069	0	0	9.08265e-05	0.000870659	0.000908265	0.00117069	9.08265e-05	9.08265e-05		0.723272	-0.467389
Q3ZKN1	CATK_CANLF	Cathepsin K	CTSK	330	37.0373	8.22119	25.15	7	7	87	17	18	17	13	10	12	0.00196987	0.00174132	0.00154405	0.00152189	0.00105396	0.00122499	0.00196987	0.00174132	0.00154405	0.00152189	0.00105396	0.00122499		0.723248	-0.467437
F1PR66	F1PR66_CANLF	Laminin subunit alpha 4	LAMA4	1812	201.324	6.44287	13.74	20	20	114	21	21	26	13	14	19	0.00243337	0.00203154	0.00236149	0.00152189	0.00147555	0.00193957	0.00243337	0.00203154	0.00236149	0.00152189	0.00147555	0.00193957		0.723223	-0.467488
E2RJY4	E2RJY4_CANLF	CCR4-NOT transcription complex subunit 9	CNOT9	299	33.5799	8.03076	10.7	3	3	20	4	4	4	3	3	2	0.000463499	0.000386959	0.000363306	0.000351206	0.000316189	0.000204165	0.000463499	0.000386959	0.000363306	0.000351206	0.000316189	0.000204165		0.718063	-0.477818
F1PAV2	F1PAV2_CANLF	Secreted frizzled-related protein 2	SFRP2	253	28.9596	6.65381	7.11	2	2	10		3	4	3			0	0.00029022	0.000363306	0.000351206	0	0	9.08265e-05	0.00029022	0.000363306	0.000351206	9.08265e-05	9.08265e-05		0.715869	-0.482232
F1PUX9	F1PUX9_CANLF	Histone acetyltransferase type B catalytic subunit	HAT1	419	49.2898	5.94775	15.51	5	5	19		6	6	4		3	0	0.000580439	0.000544959	0.000468274	0	0.000306247	9.08265e-05	0.000580439	0.000544959	0.000468274	9.08265e-05	0.000306247		0.711504	-0.491057
F1PUI4	F1PUI4_CANLF	Serpin family E member 1	SERPINE1	449	50.3706	8.38232	44.99	18	18	419	71	85	97	52	56	58	0.00822711	0.00822289	0.00881017	0.00608757	0.00590219	0.00592078	0.00822711	0.00822289	0.00881017	0.00608757	0.00590219	0.00592078		0.709043	-0.496056
E2R7H9	E2R7H9_CANLF	Ribonucleotide reductase regulatory subunit M2	RRM2	576	64.3904	9.81787	4.51	2	2	10	4	2		2		2	0.000463499	0.00019348	0	0.000234137	0	0.000204165	0.000463499	0.00019348	9.08265e-05	0.000234137	9.08265e-05	0.000204165		0.707575	-0.499045
F1PU95	F1PU95_CANLF	HtrA serine peptidase 1	HTRA1	403	43.9011	7.25439	36.72	14	14	376	67	82	78	48	50	51	0.00776362	0.00793267	0.00708447	0.00561929	0.00526981	0.00520621	0.00776362	0.00793267	0.00708447	0.00561929	0.00526981	0.00520621		0.706531	-0.501175
F1P841	F1P841_CANLF	Gc-globulin	GC	474	52.9396	5.32568	13.08	6	6	115	26	23	20	15	19	12	0.00301275	0.00222502	0.00181653	0.00175603	0.00200253	0.00122499	0.00301275	0.00222502	0.00181653	0.00175603	0.00200253	0.00122499		0.706456	-0.501328
F1Q3Y0	F1Q3Y0_CANLF	Profilin	PFN1	180	19.4018	9.39307	40.56	8	8	91	16	19	20	12	11	13	0.001854	0.00183806	0.00181653	0.00140482	0.00115936	0.00132707	0.001854	0.00183806	0.00181653	0.00140482	0.00115936	0.00132707		0.706398	-0.501447
A0A5F4BVF0	A0A5F4BVF0_CANLF	FAT atypical cadherin 1	FAT1	4149	457.699	5.021	6.72	24	24	70	13	15	14	6	8	14	0.00150637	0.0014511	0.00127157	0.000702412	0.00084317	0.00142915	0.00150637	0.0014511	0.00127157	0.000702412	0.00084317	0.00142915		0.703407	-0.507569
A0A5F4C5B7	A0A5F4C5B7_CANLF	SEC24 homolog C, COPII coat complex component	SEC24C	1093	118.59	6.94678	5.03	4	4	12		4	4			4	0	0.000386959	0.000363306	0	0	0.00040833	9.08265e-05	0.000386959	0.000363306	9.08265e-05	9.08265e-05	0.00040833		0.701449	-0.51159
A0A5F4DA40	A0A5F4DA40_CANLF	Eukaryotic translation initiation factor 5A	EIF5A	154	16.8214	5.23682	24.68	5	5	28	5	7	5	3	5	3	0.000579374	0.000677179	0.000454133	0.000351206	0.000526981	0.000306247	0.000579374	0.000677179	0.000454133	0.000351206	0.000526981	0.000306247		0.692374	-0.530376
A0A5F4D0W9	A0A5F4D0W9_CANLF	Collagen type V alpha 2 chain	COL5A2	1112	107.119	6.43018	9.35	8	8	121	19	23	32	15	11	21	0.00220162	0.00222502	0.00290645	0.00175603	0.00115936	0.00214373	0.00220162	0.00222502	0.00290645	0.00175603	0.00115936	0.00214373		0.689903	-0.535534
J9NT23	J9NT23_CANLF	Calcium-activated neutral proteinase small subunit	CAPNS1	271	28.4068	5.43994	23.62	5	5	29	5	5	8		4	7	0.000579374	0.000483699	0.000726612	0	0.000421585	0.000714577	0.000579374	0.000483699	0.000726612	9.08265e-05	0.000421585	0.000714577		0.685589	-0.544584
J9NXC6	J9NXC6_CANLF	Elongation factor 1-beta	EEF1B2	225	24.8054	4.729	20.89	3	3	17	3	3	5	3		3	0.000347625	0.00029022	0.000454133	0.000351206	0	0.000306247	0.000347625	0.00029022	0.000454133	0.000351206	9.08265e-05	0.000306247		0.685252	-0.545292
E2QY46	E2QY46_CANLF	Dicarbonyl and L-xylulose reductase	DCXR	226	23.9304	6.53662	28.76	5	5	28	5	6	6	2	4	5	0.000579374	0.000580439	0.000544959	0.000234137	0.000421585	0.000510412	0.000579374	0.000580439	0.000544959	0.000234137	0.000421585	0.000510412		0.684041	-0.547845
E2RB90	E2RB90_CANLF	Heterogeneous nuclear ribonucleoprotein F	HNRNPF	414	45.6058	5.49072	18.36	5	5	22	2	5	7		5	3	0.00023175	0.000483699	0.000635786	0	0.000526981	0.000306247	0.00023175	0.000483699	0.000635786	9.08265e-05	0.000526981	0.000306247		0.68386	-0.548227
E2RNT3	E2RNT3_CANLF	DEAH box protein 9	DHX9	1276	141.173	6.84424	11.29	12	12	54	11	11	11	7	8	6	0.00127462	0.00106414	0.000999092	0.00081948	0.00084317	0.000612495	0.00127462	0.00106414	0.000999092	0.00081948	0.00084317	0.000612495		0.681619	-0.552962
A0A8I3N0R3	A0A8I3N0R3_CANLF	Serine/threonine-protein phosphatase 2A activator	PTPA	294	33.472	6.17627	17.01	4	4	17	3	4	4	3		3	0.000347625	0.000386959	0.000363306	0.000351206	0	0.000306247	0.000347625	0.000386959	0.000363306	0.000351206	9.08265e-05	0.000306247		0.681562	-0.553084
A0A5F4BZJ4	A0A5F4BZJ4_CANLF	Amyloid-beta A4 protein	APP	714	80.7623	4.80518	28.57	19	19	258	49	54	55	33	37	30	0.00567787	0.00522395	0.00499546	0.00386326	0.00389966	0.00306247	0.00567787	0.00522395	0.00499546	0.00386326	0.00389966	0.00306247		0.680959	-0.554359
A0A8I3S6P1	A0A8I3S6P1_CANLF	DCN1-like protein	DCUN1D1	259	30.1051	5.33838	6.56	2	2	6		4				2	0	0.000386959	0	0	0	0.000204165	9.08265e-05	0.000386959	9.08265e-05	9.08265e-05	9.08265e-05	0.000204165		0.678525	-0.559525
E2RAC6	E2RAC6_CANLF	Vacuolar proton pump subunit B	ATP6V1B2	511	56.5429	5.80811	11.94	5	5	14	3	2	4		3	2	0.000347625	0.00019348	0.000363306	0	0.000316189	0.000204165	0.000347625	0.00019348	0.000363306	9.08265e-05	0.000316189	0.000204165		0.675778	-0.565379
A0A5F4CT62	A0A5F4CT62_CANLF	14-3-3 protein theta	YWHAQ	245	27.7468	4.77979	40.41	5	11	90	11	19	18		16	14	0.00127462	0.00183806	0.00163488	0	0.00168634	0.00142915	0.00127462	0.00183806	0.00163488	9.08265e-05	0.00168634	0.00142915		0.675362	-0.566266
A0A8I3Q509	A0A8I3Q509_CANLF	Carbonyl reductase (NADPH)	LOC610164	277	30.5127	7.72314	48.74	10	10	53	7	13	13	8	5	7	0.000811124	0.00125762	0.00118074	0.000936549	0.000526981	0.000714577	0.000811124	0.00125762	0.00118074	0.000936549	0.000526981	0.000714577		0.670293	-0.577137
A0A5F4CGS2	A0A5F4CGS2_CANLF	GST class-pi	GSTP1	174	19.6081	7.79639	28.16	5	5	47	9	11	9	5	6	7	0.00104287	0.00106414	0.000817439	0.000585343	0.000632378	0.000714577	0.00104287	0.00106414	0.000817439	0.000585343	0.000632378	0.000714577		0.660739	-0.597848
A0A8I3N650	A0A8I3N650_CANLF	Proteasome assembly chaperone 3	PSMG3	122	13.052	8.32373	18.03	2	2	2	2						0.00023175	0	0	0	0	0	0.00023175	9.08265e-05	9.08265e-05	9.08265e-05	9.08265e-05	9.08265e-05		0.659114	-0.6014
A0A5F4BSH9	A0A5F4BSH9_CANLF	Tripeptidyl aminopeptidase	TPP1	470	50.8443	6.65381	4.89	2	2	2	2						0.00023175	0	0	0	0	0	0.00023175	9.08265e-05	9.08265e-05	9.08265e-05	9.08265e-05	9.08265e-05		0.659114	-0.6014
A0A5F4C1T7	A0A5F4C1T7_CANLF	Eukaryotic translation initiation factor 3 subunit K	EIF3K	192	22.081	4.94482	13.02	2	2	2	2						0.00023175	0	0	0	0	0	0.00023175	9.08265e-05	9.08265e-05	9.08265e-05	9.08265e-05	9.08265e-05		0.659114	-0.6014
A0A5F4DAB5	A0A5F4DAB5_CANLF	Procollagen-lysine,2-oxoglutarate 5-dioxygenase 2	PLOD2	731	83.3522	6.75635	3.28	2	2	2	2						0.00023175	0	0	0	0	0	0.00023175	9.08265e-05	9.08265e-05	9.08265e-05	9.08265e-05	9.08265e-05		0.659114	-0.6014
A0A5F4DC46	A0A5F4DC46_CANLF	Endostatin domain-containing protein	COL18A1	243	25.9514	11.1069	7.82	2	2	2	2						0.00023175	0	0	0	0	0	0.00023175	9.08265e-05	9.08265e-05	9.08265e-05	9.08265e-05	9.08265e-05		0.659114	-0.6014
E2QWN4	E2QWN4_CANLF	N-acetylneuraminate synthase	NANS	371	41.6633	7.09326	8.89	2	2	2	2						0.00023175	0	0	0	0	0	0.00023175	9.08265e-05	9.08265e-05	9.08265e-05	9.08265e-05	9.08265e-05		0.659114	-0.6014
E2RRF8	E2RRF8_CANLF	Deoxyuridine 5'-triphosphate nucleotidohydrolase	DUT	141	15.4799	7.28369	14.18	2	2	2	2						0.00023175	0	0	0	0	0	0.00023175	9.08265e-05	9.08265e-05	9.08265e-05	9.08265e-05	9.08265e-05		0.659114	-0.6014
F1PPR1	F1PPR1_CANLF	N-alpha-acetyltransferase 50, NatE catalytic subunit	NAA50	126	14.5606	8.104	11.11	2	2	2	2						0.00023175	0	0	0	0	0	0.00023175	9.08265e-05	9.08265e-05	9.08265e-05	9.08265e-05	9.08265e-05		0.659114	-0.6014
A0A5F4CXI0	A0A5F4CXI0_CANLF	Folate gamma-glutamyl hydrolase	GGH	300	33.432	8.71924	39	10	10	60	14	10	13	7	8	8	0.00162225	0.000967399	0.00118074	0.00081948	0.00084317	0.00081666	0.00162225	0.000967399	0.00118074	0.00081948	0.00084317	0.00081666		0.657574	-0.604775
J9P889	J9P889_CANLF	Collagen type VI alpha 1 chain	COL6A1	1089	114.983	6.41748	17.45	11	21	245	45	50	57	26	36	31	0.00521437	0.00483699	0.00517711	0.00304378	0.00379427	0.00316456	0.00521437	0.00483699	0.00517711	0.00304378	0.00379427	0.00316456		0.656836	-0.606395
F1PK32	F1PK32_CANLF	N-acetyl-alpha-glucosaminidase	NAGLU	747	82.9514	6.99072	22.22	12	12	64	12	13	15	10	8	6	0.0013905	0.00125762	0.0013624	0.00117069	0.00084317	0.000612495	0.0013905	0.00125762	0.0013624	0.00117069	0.00084317	0.000612495		0.654866	-0.610727
E2RC23	E2RC23_CANLF	Procollagen C-endopeptidase enhancer	PCOLCE	458	48.5552	7.09326	36.9	12	12	101	19	21	23	14	13	11	0.00220162	0.00203154	0.00208901	0.00163896	0.00137015	0.00112291	0.00220162	0.00203154	0.00208901	0.00163896	0.00137015	0.00112291		0.653576	-0.613573
A0A5F4DFM7	A0A5F4DFM7_CANLF	N-acylsphingosine amidohydrolase 1	ASAH1	262	29.7903	8.45557	53.82	14	14	173	30	38	40	19	21	25	0.00347625	0.00367611	0.00363306	0.0022243	0.00221332	0.00255206	0.00347625	0.00367611	0.00363306	0.0022243	0.00221332	0.00255206		0.648068	-0.625783
F1PLR0	F1PLR0_CANLF	Receptor for activated C kinase 1	RACK1	317	35.0546	7.69385	26.18	7	7	67	12	15	15	9	9	7	0.0013905	0.0014511	0.0013624	0.00105362	0.000948567	0.000714577	0.0013905	0.0014511	0.0013624	0.00105362	0.000948567	0.000714577		0.646233	-0.629873
E2QZ05	E2QZ05_CANLF	Dynactin subunit 2	DCTN2	403	44.3899	5.16064	15.88	5	5	10	2		5		3		0.00023175	0	0.000454133	0	0.000316189	0	0.00023175	9.08265e-05	0.000454133	9.08265e-05	0.000316189	9.08265e-05		0.640963	-0.641686
F1PY69	F1PY69_CANLF	Follistatin like 1	FSTL1	299	33.7272	5.61768	26.09	8	8	68	10	13	20	8	11	6	0.00115875	0.00125762	0.00181653	0.000936549	0.00115936	0.000612495	0.00115875	0.00125762	0.00181653	0.000936549	0.00115936	0.000612495		0.639846	-0.644203
F1PBI6	F1PBI6_CANLF	Thrombospondin 1	THBS1	1456	158.259	6.37939	11.88	16	16	195	31	46	46	23	21	28	0.00359212	0.00445003	0.00417802	0.00269258	0.00221332	0.00285831	0.00359212	0.00445003	0.00417802	0.00269258	0.00221332	0.00285831		0.63536	-0.654354
E2QWR3	E2QWR3_CANLF	Regulator of chromosome condensation 2	RCC2	501	54.2302	8.104	16.17	8	8	35	6	7	9	3	5	5	0.000695249	0.000677179	0.000817439	0.000351206	0.000526981	0.000510412	0.000695249	0.000677179	0.000817439	0.000351206	0.000526981	0.000510412		0.634102	-0.657212
F6X6A0	F6X6A0_CANLF	C-type lectin domain containing 11A	CLEC11A	433	47.7896	5.97314	15.47	6	6	33	4	7	10	4	4	4	0.000463499	0.000677179	0.000908265	0.000468274	0.000421585	0.00040833	0.000463499	0.000677179	0.000908265	0.000468274	0.000421585	0.00040833		0.63359	-0.658379
E2RCN3	E2RCN3_CANLF	Hsp90 chaperone protein kinase-targeting subunit	CDC37	380	44.597	5.24951	16.84	5	5	32	6	6	8	2	4	6	0.000695249	0.000580439	0.000726612	0.000234137	0.000421585	0.000612495	0.000695249	0.000580439	0.000726612	0.000234137	0.000421585	0.000612495		0.63338	-0.658857
F1PG69	F1PG69_CANLF	Collagen type III alpha 1 chain	COL3A1	1539	145.837	7.6792	22.29	27	27	424	77	91	100	49	53	54	0.00892236	0.00880333	0.00908265	0.00573636	0.005586	0.00551245	0.00892236	0.00880333	0.00908265	0.00573636	0.005586	0.00551245		0.627969	-0.671234
F1P679	F1P679_CANLF	Actin-like protein 3	ACTR3	415	47.3111	6.32861	41.69	13	13	63	8	17	15	6	8	9	0.000926999	0.00164458	0.0013624	0.000702412	0.00084317	0.000918742	0.000926999	0.00164458	0.0013624	0.000702412	0.00084317	0.000918742		0.626421	-0.674795
Q95MP7	FRIH_CANLF	Ferritin heavy chain	FTH1	183	21.2944	5.88428	30.6	5	5	28	6	5	7		5	5	0.000695249	0.000483699	0.000635786	0	0.000526981	0.000510412	0.000695249	0.000483699	0.000635786	9.08265e-05	0.000526981	0.000510412		0.6217	-0.685709
J9P6X3	J9P6X3_CANLF	Chondroitin sulfate proteoglycan 4	CSPG4	2323	247.922	5.8208	15.5	28	28	141	31	28	30	15	17	20	0.00359212	0.00270872	0.0027248	0.00175603	0.00179174	0.00204165	0.00359212	0.00270872	0.0027248	0.00175603	0.00179174	0.00204165		0.619282	-0.691331
E2R4J1	E2R4J1_CANLF	Laminin subunit beta 2	LAMB2	1801	195.692	6.55127	4.44	6	6	19	6		6		5	2	0.000695249	0	0.000544959	0	0.000526981	0.000204165	0.000695249	9.08265e-05	0.000544959	9.08265e-05	0.000526981	0.000204165		0.617544	-0.695385
F1Q3I5	F1Q3I5_CANLF	Collagen alpha-1(I) chain	COL1A1	1460	138.647	5.87158	20.75	23	23	209	38	44	51	23	27	26	0.00440324	0.00425655	0.00463215	0.00269258	0.0028457	0.00265414	0.00440324	0.00425655	0.00463215	0.00269258	0.0028457	0.00265414		0.616345	-0.698191
J9JHU4	J9JHU4_CANLF	Deoxyribonuclease II	DNASE2	364	39.8029	7.97217	20.88	6	6	30	5	7	7	2	4	5	0.000579374	0.000677179	0.000635786	0.000234137	0.000421585	0.000510412	0.000579374	0.000677179	0.000635786	0.000234137	0.000421585	0.000510412		0.61624	-0.698436
E2RMA3	E2RMA3_CANLF	Osteonectin	SPARC	303	34.5346	4.77979	34.32	11	11	229	41	50	55	26	34	23	0.00475087	0.00483699	0.00499546	0.00304378	0.00358347	0.0023479	0.00475087	0.00483699	0.00499546	0.00304378	0.00358347	0.0023479		0.61544	-0.700311
J9NUZ6	J9NUZ6_CANLF	Peptidyl-prolyl cis-trans isomerase	PPIC	256	27.9823	7.94287	8.2	2	2	7	3	2				2	0.000347625	0.00019348	0	0	0	0.000204165	0.000347625	0.00019348	9.08265e-05	9.08265e-05	9.08265e-05	0.000204165		0.610538	-0.711846
E2RCV4	E2RCV4_CANLF	Lysyl oxidase homolog	LOXL2	774	86.4656	6.55127	9.56	6	6	20	6	4	3		4	3	0.000695249	0.000386959	0.00027248	0	0.000421585	0.000306247	0.000695249	0.000386959	0.00027248	9.08265e-05	0.000421585	0.000306247		0.604316	-0.726626
F1P6P2	F1P6P2_CANLF	Transgelin	TAGLN2	304	33.3608	8.90967	36.18	11	11	75	13	16	19	7	8	12	0.00150637	0.00154784	0.0017257	0.00081948	0.00084317	0.00122499	0.00150637	0.00154784	0.0017257	0.00081948	0.00084317	0.00122499		0.60412	-0.727094
A0A8I3PAG4	A0A8I3PAG4_CANLF	26S proteasome non-ATPase regulatory subunit 5	PSMD5	457	50.6622	5.16064	22.1	7	7	56	11	12	13	8	6	6	0.00127462	0.00116088	0.00118074	0.000936549	0.000632378	0.000612495	0.00127462	0.00116088	0.00118074	0.000936549	0.000632378	0.000612495		0.603228	-0.729225
F6XWS5	F6XWS5_CANLF	Collagen type XII alpha 1 chain	COL12A1	3065	332.597	5.56689	19.93	48	48	255	54	57	52	27	35	30	0.00625724	0.00551417	0.00472298	0.00316085	0.00368887	0.00306247	0.00625724	0.00551417	0.00472298	0.00316085	0.00368887	0.00306247		0.600943	-0.734699
A0A8C0NZB9	A0A8C0NZB9_CANLF	Fibulin 2	FBLN2	1181	125.399	4.75439	3.13	3	3	3			3				0	0	0.00027248	0	0	0	9.08265e-05	9.08265e-05	0.00027248	9.08265e-05	9.08265e-05	9.08265e-05		0.6	-0.736966
A0A5F4CR57	A0A5F4CR57_CANLF	Enolase-phosphatase E1	ENOPH1	237	26.411	4.88135	10.55	2	2	3			3				0	0	0.00027248	0	0	0	9.08265e-05	9.08265e-05	0.00027248	9.08265e-05	9.08265e-05	9.08265e-05		0.6	-0.736966
A0A5F4CS65	A0A5F4CS65_CANLF	Coatomer subunit zeta	COPZ2	222	24.8485	5.05908	9.46	2	2	3			3				0	0	0.00027248	0	0	0	9.08265e-05	9.08265e-05	0.00027248	9.08265e-05	9.08265e-05	9.08265e-05		0.6	-0.736966
E2QYS4	E2QYS4_CANLF	Pantetheinase	VNN1	494	55.0288	7.10791	4.05	2	2	3			3				0	0	0.00027248	0	0	0	9.08265e-05	9.08265e-05	0.00027248	9.08265e-05	9.08265e-05	9.08265e-05		0.6	-0.736966
E2RLB2	E2RLB2_CANLF	Small monomeric GTPase	RALB	206	23.422	6.62451	8.74	2	2	3			3				0	0	0.00027248	0	0	0	9.08265e-05	9.08265e-05	0.00027248	9.08265e-05	9.08265e-05	9.08265e-05		0.6	-0.736966
E2RNV3	E2RNV3_CANLF	PITH domain containing 1	PITHD1	213	24.2868	5.47803	9.39	2	2	3			3				0	0	0.00027248	0	0	0	9.08265e-05	9.08265e-05	0.00027248	9.08265e-05	9.08265e-05	9.08265e-05		0.6	-0.736966
F1PCK1	F1PCK1_CANLF	Pappalysin 1	PAPPA	1488	165.651	6.03662	1.68	2	2	3			3				0	0	0.00027248	0	0	0	9.08265e-05	9.08265e-05	0.00027248	9.08265e-05	9.08265e-05	9.08265e-05		0.6	-0.736966
A0A5F4CC82	A0A5F4CC82_CANLF	ADP ribosylation factor 4	ARF4	180	20.5146	6.18896	37.22	3	5	28		7	8			7	0	0.000677179	0.000726612	0	0	0.000714577	9.08265e-05	0.000677179	0.000726612	9.08265e-05	9.08265e-05	0.000714577		0.599639	-0.737835
E2RA64	E2RA64_CANLF	L-lactate dehydrogenase	LDHA	332	36.5623	8.26514	54.22	16	17	266	54	60	57	34	32	29	0.00625724	0.00580439	0.00517711	0.00398033	0.00337268	0.00296039	0.00625724	0.00580439	0.00517711	0.00398033	0.00337268	0.00296039		0.598269	-0.741134
E2R6Q7	E2R6Q7_CANLF	Cathepsin B	CTSB	339	37.6609	6.07471	31.27	10	10	68	10	18	16	8	8	8	0.00115875	0.00174132	0.00145322	0.000936549	0.00084317	0.00081666	0.00115875	0.00174132	0.00145322	0.000936549	0.00084317	0.00081666		0.596418	-0.745605
J9NVT2	J9NVT2_CANLF	Hypoxanthine phosphoribosyltransferase	HPRT1	218	24.4365	6.43018	46.79	8	8	56	11	13	12	5	7	8	0.00127462	0.00125762	0.00108992	0.000585343	0.000737774	0.00081666	0.00127462	0.00125762	0.00108992	0.000585343	0.000737774	0.00081666		0.590746	-0.75939
A0A5F4CH72	A0A5F4CH72_CANLF	Mago homolog B, exon junction complex subunit	MAGOHB	148	17.3478	6.39209	14.19	2	2	8		3	3			2	0	0.00029022	0.00027248	0	0	0.000204165	9.08265e-05	0.00029022	0.00027248	9.08265e-05	9.08265e-05	0.000204165		0.590364	-0.760323
Q9GL24	CATL1_CANLF	Procathepsin L	CTSL	333	37.3588	7.09326	38.44	9	9	65	12	16	14	7	9	7	0.0013905	0.00154784	0.00127157	0.00081948	0.000948567	0.000714577	0.0013905	0.00154784	0.00127157	0.00081948	0.000948567	0.000714577		0.58971	-0.761923
A0A5F4BW32	A0A5F4BW32_CANLF	Fibronectin	FN1	2428	267.305	5.5542	17.09	29	29	216	37	47	56	21	27	28	0.00428737	0.00454677	0.00508629	0.00245844	0.0028457	0.00285831	0.00428737	0.00454677	0.00508629	0.00245844	0.0028457	0.00285831		0.586365	-0.770129
A0A5F4BQ04	A0A5F4BQ04_CANLF	GST C-terminal domain-containing protein	EEF1E1	147	16.5408	8.33838	14.97	2	2	4		2	2				0	0.00019348	0.000181653	0	0	0	9.08265e-05	0.00019348	0.000181653	9.08265e-05	9.08265e-05	9.08265e-05		0.584771	-0.774056
E2R231	E2R231_CANLF	Dickkopf WNT signaling pathway inhibitor 3	DKK3	347	37.7897	4.55127	10.37	3	3	4		2	2				0	0.00019348	0.000181653	0	0	0	9.08265e-05	0.00019348	0.000181653	9.08265e-05	9.08265e-05	9.08265e-05		0.584771	-0.774056
F1PCD8	F1PCD8_CANLF	Laminin subunit beta 1	LAMB1	1674	184.623	4.93213	16.37	25	25	111	23	23	26	12	17	10	0.00266512	0.00222502	0.00236149	0.00140482	0.00179174	0.00102082	0.00266512	0.00222502	0.00236149	0.00140482	0.00179174	0.00102082		0.581578	-0.781956
F1PHY1	F1PHY1_CANLF	Collagen alpha-2(I) chain	COL1A2	1366	129.366	9.12939	17.13	20	20	383	70	90	89	40	44	50	0.00811124	0.00870659	0.00808356	0.00468274	0.00463744	0.00510412	0.00811124	0.00870659	0.00808356	0.00468274	0.00463744	0.00510412		0.579257	-0.787724
A0A8I3N986	A0A8I3N986_CANLF	Protein phosphatase methylesterase 1	PPME1	400	43.821	5.84619	8	2	2	3		3					0	0.00029022	0	0	0	0	9.08265e-05	0.00029022	9.08265e-05	9.08265e-05	9.08265e-05	9.08265e-05		0.577443	-0.792249
F1PB12	F1PB12_CANLF	Ribokinase	RBKS	322	34.0853	5.35107	7.14	2	2	3		3					0	0.00029022	0	0	0	0	9.08265e-05	0.00029022	9.08265e-05	9.08265e-05	9.08265e-05	9.08265e-05		0.577443	-0.792249
F1PMN4	F1PMN4_CANLF	Sushi repeat-containing protein SRPX2	SRPX2	465	52.9036	7.10791	5.38	2	2	3		3					0	0.00029022	0	0	0	0	9.08265e-05	0.00029022	9.08265e-05	9.08265e-05	9.08265e-05	9.08265e-05		0.577443	-0.792249
F1PQM7	F1PQM7_CANLF	Tetraspanin	CD9	207	22.8747	6.30322	5.8	2	2	3		3					0	0.00029022	0	0	0	0	9.08265e-05	0.00029022	9.08265e-05	9.08265e-05	9.08265e-05	9.08265e-05		0.577443	-0.792249
F1Q466	F1Q466_CANLF	Acetyl-CoA acetyltransferase 2	ACAT2	397	41.027	7.2251	8.82	2	2	3		3					0	0.00029022	0	0	0	0	9.08265e-05	0.00029022	9.08265e-05	9.08265e-05	9.08265e-05	9.08265e-05		0.577443	-0.792249
F6Y016	F6Y016_CANLF	Activated RNA polymerase II transcriptional coactivator p15	SUB1	127	14.4164	9.59814	15.75	2	2	3		3					0	0.00029022	0	0	0	0	9.08265e-05	0.00029022	9.08265e-05	9.08265e-05	9.08265e-05	9.08265e-05		0.577443	-0.792249
J9P795	J9P795_CANLF	PKS_ER domain-containing protein	ADH4	379	40.9559	7.78174	5.8	2	2	3		3					0	0.00029022	0	0	0	0	9.08265e-05	0.00029022	9.08265e-05	9.08265e-05	9.08265e-05	9.08265e-05		0.577443	-0.792249
K7RW18	K7RW18_CANLF	Tyrosine-protein kinase (Fragment)	Src	520	57.9912	8.01611	4.81	2	2	3		3					0	0.00029022	0	0	0	0	9.08265e-05	0.00029022	9.08265e-05	9.08265e-05	9.08265e-05	9.08265e-05		0.577443	-0.792249
A0A5F4C7N8	A0A5F4C7N8_CANLF	Milk fat globule EGF and factor V/VIII domain containing	MFGE8	411	45.9745	7.47412	28.71	12	12	111	18	30	25	18	9	11	0.00208575	0.0029022	0.00227066	0.00210723	0.000948567	0.00112291	0.00208575	0.0029022	0.00227066	0.00210723	0.000948567	0.00112291		0.57569	-0.796635
A0A5F4CR03	A0A5F4CR03_CANLF	Eukaryotic translation initiation factor 4 gamma 2	EIF4G2	880	99.5125	7.56201	3.07	3	3	8	3	3		2			0.000347625	0.00029022	0	0.000234137	0	0	0.000347625	0.00029022	9.08265e-05	0.000234137	9.08265e-05	9.08265e-05		0.570615	-0.809411
A0A8I3NNA0	A0A8I3NNA0_CANLF	Ubiquitin conjugating enzyme E2 V1	UBE2V1	147	16.4843	7.92822	19.73	1	3	21	4	4		3			0.000463499	0.000386959	0	0.000351206	0	0	0.000463499	0.000386959	9.08265e-05	0.000351206	9.08265e-05	9.08265e-05		0.566097	-0.820879
A0A8I3P514	A0A8I3P514_CANLF	STI1 domain-containing protein	LOC119881714	369	41.4205	5.26221	13.28	4	4	35	6	8	9	3	6	3	0.000695249	0.000773919	0.000817439	0.000351206	0.000632378	0.000306247	0.000695249	0.000773919	0.000817439	0.000351206	0.000632378	0.000306247		0.564081	-0.826026
A0A8I3N4A3	A0A8I3N4A3_CANLF	Cathepsin D	CTSD	410	44.2917	7.82568	37.8	13	13	172	35	40	38	19	18	22	0.00405562	0.00386959	0.00345141	0.0022243	0.00189713	0.00224581	0.00405562	0.00386959	0.00345141	0.0022243	0.00189713	0.00224581		0.559679	-0.83733
A0A8I3QUR2	A0A8I3QUR2_CANLF	Heparan sulfate proteoglycan 2	HSPG2	4278	456.025	6.62451	15.31	46	46	219	41	51	52	21	25	29	0.00475087	0.00493373	0.00472298	0.00245844	0.00263491	0.00296039	0.00475087	0.00493373	0.00472298	0.00245844	0.00263491	0.00296039		0.558993	-0.839097
A0A5F4BSV4	A0A5F4BSV4_CANLF	Fibrillin 1	FBN1	2802	304.117	4.88135	12.88	31	31	150	35	30	33	12	16	24	0.00405562	0.0029022	0.00299728	0.00140482	0.00168634	0.00244998	0.00405562	0.0029022	0.00299728	0.00140482	0.00168634	0.00244998		0.556614	-0.845251
A0A8I3PEM7	A0A8I3PEM7_CANLF	Lactoylglutathione lyase	GLO1	184	20.8114	5.46533	14.67	3	3	15	6	4		3	2		0.000695249	0.000386959	0	0.000351206	0.000210793	0	0.000695249	0.000386959	9.08265e-05	0.000351206	0.000210793	9.08265e-05		0.556526	-0.845478
F1PCT2	F1PCT2_CANLF	Mannose receptor C type 2	MRC2	1423	159.876	5.8335	3.51	5	5	16	4	2	5		3	2	0.000463499	0.00019348	0.000454133	0	0.000316189	0.000204165	0.000463499	0.00019348	0.000454133	9.08265e-05	0.000316189	0.000204165		0.550062	-0.862334
J9NU25	J9NU25_CANLF	Heat shock 70 kDa protein 13	HSPA13	471	51.9141	5.37646	4.88	2	2	22	5	5	6	6			0.000579374	0.000483699	0.000544959	0.000702412	0	0	0.000579374	0.000483699	0.000544959	0.000702412	9.08265e-05	9.08265e-05		0.54978	-0.863073
A0A5F4BT79	A0A5F4BT79_CANLF	Serine/threonine-protein phosphatase	PPP2CA	309	35.5714	5.5415	15.53	4	4	20	4	4	6	3	3		0.000463499	0.000386959	0.000544959	0.000351206	0.000316189	0	0.000463499	0.000386959	0.000544959	0.000351206	0.000316189	9.08265e-05		0.543365	-0.880007
E2QWD3	E2QWD3_CANLF	CRK proto-oncogene, adaptor protein	CRK	385	42.0433	8.01611	13.25	4	4	18	3	5	4	2	2	2	0.000347625	0.000483699	0.000363306	0.000234137	0.000210793	0.000204165	0.000347625	0.000483699	0.000363306	0.000234137	0.000210793	0.000204165		0.543344	-0.880063
A0A5F4CI63	A0A5F4CI63_CANLF	Latent transforming growth factor beta binding protein 1	LTBP1	1351	148.225	5.09717	5.48	7	7	20	3	6	5	3		3	0.000347625	0.000580439	0.000454133	0.000351206	0	0.000306247	0.000347625	0.000580439	0.000454133	0.000351206	9.08265e-05	0.000306247		0.54137	-0.885313
J9P7A6	J9P7A6_CANLF	Fructose-bisphosphate aldolase	ALDOA	349	38.2108	8.1333	67.05	3	21	322		64	59		58		0	0.00619135	0.00535876	0	0.00611298	0	9.08265e-05	0.00619135	0.00535876	9.08265e-05	0.00611298	9.08265e-05		0.540733	-0.887013
P25473	CLUS_CANLF	Clusterin	CLU	445	51.7566	5.90967	21.8	9	9	164	31	37	41	14	19	22	0.00359212	0.00357938	0.00372389	0.00163896	0.00200253	0.00224581	0.00359212	0.00357938	0.00372389	0.00163896	0.00200253	0.00224581		0.540349	-0.888038
A0A5F4BVZ3	A0A5F4BVZ3_CANLF	Inter-alpha-trypsin inhibitor heavy chain 1	ITIH1	868	96.2554	7.02002	4.26	4	4	36	7	9	8	4	3	5	0.000811124	0.000870659	0.000726612	0.000468274	0.000316189	0.000510412	0.000811124	0.000870659	0.000726612	0.000468274	0.000316189	0.000510412		0.537651	-0.895258
A0A5F4CLT5	A0A5F4CLT5_CANLF	NSF attachment protein alpha	NAPA	256	29.1023	5.14795	32.81	7	7	42	8	9	11	4	4	6	0.000926999	0.000870659	0.000999092	0.000468274	0.000421585	0.000612495	0.000926999	0.000870659	0.000999092	0.000468274	0.000421585	0.000612495		0.537179	-0.896526
J9NRH7	J9NRH7_CANLF	Histone H2A	H2AC12	128	13.9258	11.0337	27.34	1	3	26	5	5	5		6		0.000579374	0.000483699	0.000454133	0	0.000632378	0	0.000579374	0.000483699	0.000454133	9.08265e-05	0.000632378	9.08265e-05		0.536533	-0.898262
A0A5F4CQF7	A0A5F4CQF7_CANLF	Agrin	AGRN	1929	203.606	6.39209	6.43	10	10	49	10	11	12	7	3	6	0.00115875	0.00106414	0.00108992	0.00081948	0.000316189	0.000612495	0.00115875	0.00106414	0.00108992	0.00081948	0.000316189	0.000612495		0.527699	-0.922213
A0A5F4CAM8	A0A5F4CAM8_CANLF	SH3 domain binding glutamate rich protein like 3	SH3BGRL3	85	9.27964	8.1626	34.12	2	2	9		3	4			2	0	0.00029022	0.000363306	0	0	0.000204165	9.08265e-05	0.00029022	0.000363306	9.08265e-05	9.08265e-05	0.000204165		0.518327	-0.948065
A0A5F4CN81	A0A5F4CN81_CANLF	D-dopachrome decarboxylase	DDT	118	12.8078	6.06201	41.53	6	6	34	7	8	8	4	4	3	0.000811124	0.000773919	0.000726612	0.000468274	0.000421585	0.000306247	0.000811124	0.000773919	0.000726612	0.000468274	0.000421585	0.000306247		0.517425	-0.95058
E2R198	E2R198_CANLF	Peptidyl-prolyl cis-trans isomerase	PPIH	177	19.1956	8.07471	10.73	2	2	3	3						0.000347625	0	0	0	0	0	0.000347625	9.08265e-05	9.08265e-05	9.08265e-05	9.08265e-05	9.08265e-05		0.514814	-0.957877
E2R2A4	E2R2A4_CANLF	Purine rich element binding protein A	PURA	469	49.3078	8.54346	7.46	2	2	3	3						0.000347625	0	0	0	0	0	0.000347625	9.08265e-05	9.08265e-05	9.08265e-05	9.08265e-05	9.08265e-05		0.514814	-0.957877
J9NTI3	J9NTI3_CANLF	Actin-related protein 2/3 complex subunit 5	ARPC5L	153	16.9148	6.59521	16.34	2	2	3	3						0.000347625	0	0	0	0	0	0.000347625	9.08265e-05	9.08265e-05	9.08265e-05	9.08265e-05	9.08265e-05		0.514814	-0.957877
O46634	CD166_CANLF	CD166 antigen (Fragment)	ALCAM	521	58.0706	6.12549	4.8	2	2	3	3						0.000347625	0	0	0	0	0	0.000347625	9.08265e-05	9.08265e-05	9.08265e-05	9.08265e-05	9.08265e-05		0.514814	-0.957877
J9P8F7	J9P8F7_CANLF	Collagen type V alpha 1 chain	COL5A1	571	57.707	4.89404	23.99	10	10	69	12	17	18	7	6	9	0.0013905	0.00164458	0.00163488	0.00081948	0.000632378	0.000918742	0.0013905	0.00164458	0.00163488	0.00081948	0.000632378	0.000918742		0.507628	-0.978156
F1PPA1	F1PPA1_CANLF	Glypican-1	GPC1	664	72.2151	8.17725	14.01	8	8	63	14	13	16	8	5	7	0.00162225	0.00125762	0.00145322	0.000936549	0.000526981	0.000714577	0.00162225	0.00125762	0.00145322	0.000936549	0.000526981	0.000714577		0.502668	-0.992321
A0A5F4DHK7	A0A5F4DHK7_CANLF	116 kDa U5 small nuclear ribonucleoprotein component	EFTUD2	972	109.38	4.99561	4.01	2	3	14			4				0	0	0.000363306	0	0	0	9.08265e-05	9.08265e-05	0.000363306	9.08265e-05	9.08265e-05	9.08265e-05		0.5	-1
F1PN25	F1PN25_CANLF	N-ribosyldihydronicotinamide:quinone reductase 2	NQO2	227	25.6288	5.68115	15.42	2	2	4			4				0	0	0.000363306	0	0	0	9.08265e-05	9.08265e-05	0.000363306	9.08265e-05	9.08265e-05	9.08265e-05		0.5	-1
A0A8I3NS19	A0A8I3NS19_CANLF	Apolipoprotein A-I	APOA1	266	30.1628	5.38916	15.41	4	4	85	17	21	20		14	13	0.00196987	0.00203154	0.00181653	0	0.00147555	0.00132707	0.00196987	0.00203154	0.00181653	9.08265e-05	0.00147555	0.00132707		0.497332	-1.00772
A0A5F4DEN0	A0A5F4DEN0_CANLF	Exportin-T	XPOT	883	101.059	5.43994	4.42	3	3	13	2	4	4			3	0.00023175	0.000386959	0.000363306	0	0	0.000306247	0.00023175	0.000386959	0.000363306	9.08265e-05	9.08265e-05	0.000306247		0.496836	-1.00916
A0A8I3PGW6	A0A8I3PGW6_CANLF	Ubiquitin carboxyl-terminal hydrolase	USP5	826	91.2422	4.94482	4.96	4	4	9	2		5			2	0.00023175	0	0.000454133	0	0	0.000204165	0.00023175	9.08265e-05	0.000454133	9.08265e-05	9.08265e-05	0.000204165		0.496734	-1.00945
F1PUN9	F1PUN9_CANLF	N-acetylneuraminate synthase	NANS	258	29.5985	4.05615	13.57	3	3	12	4		5		3		0.000463499	0	0.000454133	0	0.000316189	0	0.000463499	9.08265e-05	0.000454133	9.08265e-05	0.000316189	9.08265e-05		0.493666	-1.01839
A0A8I3PJ02	A0A8I3PJ02_CANLF	Protein FAM3C	FAM3C	227	24.7226	8.29443	13.22	3	3	5		2	3				0	0.00019348	0.00027248	0	0	0	9.08265e-05	0.00019348	0.00027248	9.08265e-05	9.08265e-05	9.08265e-05		0.489379	-1.03097
A0A5F4CAI9	A0A5F4CAI9_CANLF	Cartilage oligomeric matrix protein	COMP	703	76.698	4.53857	6.26	3	4	41	9	9	9	6	5		0.00104287	0.000870659	0.000817439	0.000702412	0.000526981	0	0.00104287	0.000870659	0.000817439	0.000702412	0.000526981	9.08265e-05		0.483425	-1.04864
E2RE36	E2RE36_CANLF	Heterogeneous nuclear ribonucleoprotein R	HNRNPR	633	70.8993	8.1333	18.33	7	10	62	14	11	18	8	6	5	0.00162225	0.00106414	0.00163488	0.000936549	0.000632378	0.000510412	0.00162225	0.00106414	0.00163488	0.000936549	0.000632378	0.000510412		0.481188	-1.05533
A0A5F4CLU1	A0A5F4CLU1_CANLF	Superoxide dismutase [Cu-Zn]	SOD1	141	14.7022	6.11279	29.79	2	4	24		4					0	0.000386959	0	0	0	0	9.08265e-05	0.000386959	9.08265e-05	9.08265e-05	9.08265e-05	9.08265e-05		0.479201	-1.0613
E2RIW7	E2RIW7_CANLF	Small nuclear ribonucleoprotein Sm D1	SNRPD1	119	13.2734	11.561	37.82	3	3	4		4					0	0.000386959	0	0	0	0	9.08265e-05	0.000386959	9.08265e-05	9.08265e-05	9.08265e-05	9.08265e-05		0.479201	-1.0613
J9NWI6	J9NWI6_CANLF	Dynactin subunit 1	DCTN1	1244	137.546	5.36377	2.89	3	3	4		4					0	0.000386959	0	0	0	0	9.08265e-05	0.000386959	9.08265e-05	9.08265e-05	9.08265e-05	9.08265e-05		0.479201	-1.0613
A0A5F4BRC9	A0A5F4BRC9_CANLF	EF-hand domain-containing protein	LOC607207	222	25.8265	4.86865	31.98	4	4	11	2	3	4	2			0.00023175	0.00029022	0.000363306	0.000234137	0	0	0.00023175	0.00029022	0.000363306	0.000234137	9.08265e-05	9.08265e-05		0.469673	-1.09027
E2QUY7	E2QUY7_CANLF	Proteasome 26S subunit, non-ATPase 3	PSMD3	534	60.9285	8.44092	7.68	3	3	9	3	4				2	0.000347625	0.000386959	0	0	0	0.000204165	0.000347625	0.000386959	9.08265e-05	9.08265e-05	9.08265e-05	0.000204165		0.467426	-1.09719
A0A5F4C7L1	A0A5F4C7L1_CANLF	AP complex subunit beta	AP1B1	865	95.3372	5.03369	12.14	4	9	37		7	7	4			0	0.000677179	0.000635786	0.000468274	0	0	9.08265e-05	0.000677179	0.000635786	0.000468274	9.08265e-05	9.08265e-05		0.46298	-1.11098
E2QW13	E2QW13_CANLF	Inhibin subunit beta A	INHBA	424	47.1269	7.89893	10.38	4	4	5	2		3				0.00023175	0	0.00027248	0	0	0	0.00023175	9.08265e-05	0.00027248	9.08265e-05	9.08265e-05	9.08265e-05		0.457906	-1.12688
A0A8C0NUP7	A0A8C0NUP7_CANLF	Cofilin, non-muscle isoform	CFL1	166	18.4907	8.08936	62.05	7	9	77	15	20	19	5	8	10	0.00173812	0.0019348	0.0017257	0.000585343	0.00084317	0.00102082	0.00173812	0.0019348	0.0017257	0.000585343	0.00084317	0.00102082		0.453697	-1.1402
A0A5F4D5S2	A0A5F4D5S2_CANLF	C4a anaphylatoxin	LOC481722	1729	190.522	6.771	4.34	5	5	26	6	6	7	4		3	0.000695249	0.000580439	0.000635786	0.000468274	0	0.000306247	0.000695249	0.000580439	0.000635786	0.000468274	9.08265e-05	0.000306247		0.452713	-1.14333
A0A8I3Q0E6	A0A8I3Q0E6_CANLF	Glucosamine (N-acetyl)-6-sulfatase (Fragment)	gns	488	55.3283	8.27979	15.37	7	7	37	9	9	8	4	3	4	0.00104287	0.000870659	0.000726612	0.000468274	0.000316189	0.00040833	0.00104287	0.000870659	0.000726612	0.000468274	0.000316189	0.00040833		0.451791	-1.14627
A0A5F4CXQ3	A0A5F4CXQ3_CANLF	Sodium/potassium-transporting ATPase subunit alpha	ATP1A1	947	104.681	5.36377	4.22	3	3	6	2	2	2				0.00023175	0.00019348	0.000181653	0	0	0	0.00023175	0.00019348	0.000181653	9.08265e-05	9.08265e-05	9.08265e-05		0.448982	-1.15527
J9PAT9	J9PAT9_CANLF	Hyaluronan and proteoglycan link protein 1	HAPLN1	354	40.205	7.79639	33.05	10	10	55	11	10	18	4	9	3	0.00127462	0.000967399	0.00163488	0.000468274	0.000948567	0.000306247	0.00127462	0.000967399	0.00163488	0.000468274	0.000948567	0.000306247		0.44445	-1.16991
F1PQV4	F1PQV4_CANLF	Olfactomedin like 3	OLFML3	407	46.1944	6.80029	22.36	7	7	38	7	11	9	3	4	4	0.000811124	0.00106414	0.000817439	0.000351206	0.000421585	0.00040833	0.000811124	0.00106414	0.000817439	0.000351206	0.000421585	0.00040833		0.438638	-1.1889
F6Y2H4	F6Y2H4_CANLF	Serpin family E member 2	SERPINE2	404	44.6435	9.61279	32.92	12	12	73	14	20	18	7	6	8	0.00162225	0.0019348	0.00163488	0.00081948	0.000632378	0.00081666	0.00162225	0.0019348	0.00163488	0.00081948	0.000632378	0.00081666		0.436932	-1.19452
A0A8C0Q058	A0A8C0Q058_CANLF	Septin-type G domain-containing protein	SEPTIN9	514	57.3868	8.77783	3.89	2	2	5			5				0	0	0.000454133	0	0	0	9.08265e-05	9.08265e-05	0.000454133	9.08265e-05	9.08265e-05	9.08265e-05		0.428571	-1.22239
H9GWG4	H9GWG4_CANLF	Inter-alpha-trypsin inhibitor heavy chain 3	ITIH3	863	96.5407	6.29053	5.68	2	2	5			5				0	0	0.000454133	0	0	0	9.08265e-05	9.08265e-05	0.000454133	9.08265e-05	9.08265e-05	9.08265e-05		0.428571	-1.22239
F1PFF2	F1PFF2_CANLF	Protein S100	S100A11	105	11.7778	7.23975	43.81	4	4	26	6	6	7		3	4	0.000695249	0.000580439	0.000635786	0	0.000316189	0.00040833	0.000695249	0.000580439	0.000635786	9.08265e-05	0.000316189	0.00040833		0.426553	-1.2292
E2RQ80	E2RQ80_CANLF	Small nuclear ribonucleoprotein Sm D3	SNRPD3	126	13.9073	10.3159	15.08	2	2	4	4						0.000463499	0	0	0	0	0	0.000463499	9.08265e-05	9.08265e-05	9.08265e-05	9.08265e-05	9.08265e-05		0.422349	-1.24349
J9NVX5	J9NVX5_CANLF	Calcineurin-like phosphoesterase domain-containing protein 1	CPPED1	313	35.0345	5.96045	13.1	3	3	6		2	4				0	0.00019348	0.000363306	0	0	0	9.08265e-05	0.00019348	0.000363306	9.08265e-05	9.08265e-05	9.08265e-05		0.420745	-1.24898
A0A8I3PGB2	A0A8I3PGB2_CANLF	C-type lectin domain family 3 member B	CLEC3B	150	16.3812	5.5415	15.33	2	2	6		3	3				0	0.00029022	0.00027248	0	0	0	9.08265e-05	0.00029022	0.00027248	9.08265e-05	9.08265e-05	9.08265e-05		0.416938	-1.2621
A0A5F4D6P2	A0A5F4D6P2_CANLF	Vesicle associated membrane protein 7	VAMP7	179	20.0756	9.29053	10.06	2	2	6		3	3				0	0.00029022	0.00027248	0	0	0	9.08265e-05	0.00029022	0.00027248	9.08265e-05	9.08265e-05	9.08265e-05		0.416938	-1.2621
A0A5F4D8P2	A0A5F4D8P2_CANLF	AAA+ ATPase domain-containing protein	PSMC3	397	44.3489	5.09717	8.82	3	3	6		3	3				0	0.00029022	0.00027248	0	0	0	9.08265e-05	0.00029022	0.00027248	9.08265e-05	9.08265e-05	9.08265e-05		0.416938	-1.2621
E2RIH2	E2RIH2_CANLF	Calcium binding protein 39 like	CAB39L	337	39.0277	8.39697	8.61	3	3	6		3	3				0	0.00029022	0.00027248	0	0	0	9.08265e-05	0.00029022	0.00027248	9.08265e-05	9.08265e-05	9.08265e-05		0.416938	-1.2621
A0A5F4BSL9	A0A5F4BSL9_CANLF	Heat shock protein 90 alpha family class A member 1	HSP90AA1	106	12.4402	4.60205	38.68	3	6	60	10	10	15		12		0.00115875	0.000967399	0.0013624	0	0.00126476	0	0.00115875	0.000967399	0.0013624	9.08265e-05	0.00126476	9.08265e-05		0.414617	-1.27015
J9P5E0	J9P5E0_CANLF	Pyridoxal kinase	PDXK	272	30.1436	6.62451	21.32	5	5	11		7	2		2		0	0.000677179	0.000181653	0	0.000210793	0	9.08265e-05	0.000677179	0.000181653	9.08265e-05	0.000210793	9.08265e-05		0.413249	-1.27492
F1PWR0	F1PWR0_CANLF	Acyl-CoA thioesterase 7	ACOT7	329	36.5046	8.01611	29.18	7	7	26	4	8	7	2	2	3	0.000463499	0.000773919	0.000635786	0.000234137	0.000210793	0.000306247	0.000463499	0.000773919	0.000635786	0.000234137	0.000210793	0.000306247		0.401012	-1.31828
E2RNL2	E2RNL2_CANLF	Insulin like growth factor binding protein 7	IGFBP7	282	28.8804	8.11865	36.17	9	9	72	11	24	18	9	5	5	0.00127462	0.00232176	0.00163488	0.00105362	0.000526981	0.000510412	0.00127462	0.00232176	0.00163488	0.00105362	0.000526981	0.000510412		0.399715	-1.32296
E2RHN1	E2RHN1_CANLF	Granulin precursor	GRN	580	62.1579	7.40088	5.52	3	3	19	5	5	5		4		0.000579374	0.000483699	0.000454133	0	0.000421585	0	0.000579374	0.000483699	0.000454133	9.08265e-05	0.000421585	9.08265e-05		0.397598	-1.33062
A0A5F4CFP0	A0A5F4CFP0_CANLF	Asparaginyl endopeptidase	LGMN	405	46.3317	6.80029	8.15	3	3	6	2		4				0.00023175	0	0.000363306	0	0	0	0.00023175	9.08265e-05	0.000363306	9.08265e-05	9.08265e-05	9.08265e-05		0.397269	-1.33181
J9NWA8	J9NWA8_CANLF	Fatty acid binding protein 5	FABP5	165	17.2847	7.72314	22.42	4	4	6	2		4				0.00023175	0	0.000363306	0	0	0	0.00023175	9.08265e-05	0.000363306	9.08265e-05	9.08265e-05	9.08265e-05		0.397269	-1.33181
A0A5F4CDF9	A0A5F4CDF9_CANLF	Zinc finger protein 207	ZNF207	463	49.6417	9.1001	4.32	2	2	6	3		3				0.000347625	0	0.00027248	0	0	0	0.000347625	9.08265e-05	0.00027248	9.08265e-05	9.08265e-05	9.08265e-05		0.383272	-1.38356
F1PFK0	F1PFK0_CANLF	Twinfilin actin binding protein 1	TWF1	357	40.8149	6.75635	12.04	3	4	16	4	5	4		3		0.000463499	0.000483699	0.000363306	0	0.000316189	0	0.000463499	0.000483699	0.000363306	9.08265e-05	0.000316189	9.08265e-05		0.379886	-1.39636
F1PIV8	F1PIV8_CANLF	EF-hand domain family member D2	EFHD2	142	16.2494	5.97314	34.51	5	5	7	3	2	2				0.000347625	0.00019348	0.000181653	0	0	0	0.000347625	0.00019348	0.000181653	9.08265e-05	9.08265e-05	9.08265e-05		0.377	-1.40736
A0M8V0	CAZA2_CANLF	F-actin-capping protein subunit alpha-2	CAPZA2	286	32.9606	5.84619	13.99	2	4	15			6				0	0	0.000544959	0	0	0	9.08265e-05	9.08265e-05	0.000544959	9.08265e-05	9.08265e-05	9.08265e-05		0.375	-1.41504
A0A5F4CBE3	A0A5F4CBE3_CANLF	AP complex subunit sigma	AP2S1	144	17.2739	6.17627	15.28	2	2	6	3	3					0.000347625	0.00029022	0	0	0	0	0.000347625	0.00029022	9.08265e-05	9.08265e-05	9.08265e-05	9.08265e-05		0.373941	-1.41912
A0A8P0SVG9	A0A8P0SVG9_CANLF	Solute carrier family 3 member 2	SLC3A2	533	58.5093	5.64307	8.63	4	4	7		3	4				0	0.00029022	0.000363306	0	0	0	9.08265e-05	0.00029022	0.000363306	9.08265e-05	9.08265e-05	9.08265e-05		0.366063	-1.44984
A0A5F4C3Q7	A0A5F4C3Q7_CANLF	2-deoxy-D-ribose 5-phosphate aldolase	STRAP	638	70.464	6.55127	8.31	4	4	7		3	4				0	0.00029022	0.000363306	0	0	0	9.08265e-05	0.00029022	0.000363306	9.08265e-05	9.08265e-05	9.08265e-05		0.366063	-1.44984
J9NSY4	J9NSY4_CANLF	C1q and TNF related 5	C1QTNF5	114	12.1971	8.48486	32.46	3	3	7		3	4				0	0.00029022	0.000363306	0	0	0	9.08265e-05	0.00029022	0.000363306	9.08265e-05	9.08265e-05	9.08265e-05		0.366063	-1.44984
A0A5F4DEM5	A0A5F4DEM5_CANLF	Prefoldin subunit 3	VBP1	191	22.1374	8.60205	14.66	3	3	7		4	3				0	0.000386959	0.00027248	0	0	0	9.08265e-05	0.000386959	0.00027248	9.08265e-05	9.08265e-05	9.08265e-05		0.363177	-1.46125
A0A8I3PTN2	A0A8I3PTN2_CANLF	Component 3 of promoter of RISC	TSN	228	26.1247	6.44287	16.67	5	5	21		8	9			4	0	0.000773919	0.000817439	0	0	0.00040833	9.08265e-05	0.000773919	0.000817439	9.08265e-05	9.08265e-05	0.00040833		0.350724	-1.51159
F1PCG4	F1PCG4_CANLF	Peroxiredoxin 2	PRDX2	198	21.8841	5.42725	27.78	5	6	66	14	12	11			11	0.00162225	0.00116088	0.000999092	0	0	0.00112291	0.00162225	0.00116088	0.000999092	9.08265e-05	9.08265e-05	0.00112291		0.344919	-1.53567
A0A8P0NSR6	A0A8P0NSR6_CANLF	Profilin	PFN2	91	9.83408	9.17334	48.35	4	4	7	2	5					0.00023175	0.000483699	0	0	0	0	0.00023175	0.000483699	9.08265e-05	9.08265e-05	9.08265e-05	9.08265e-05		0.337948	-1.56512
F1PS66	F1PS66_CANLF	Collagen type XV alpha 1 chain	COL15A1	1374	140.033	4.97021	2.47	3	3	7	2	5					0.00023175	0.000483699	0	0	0	0	0.00023175	0.000483699	9.08265e-05	9.08265e-05	9.08265e-05	9.08265e-05		0.337948	-1.56512
F1PVL5	F1PVL5_CANLF	Keratin 3	KRT3	987	105.604	5.49072	11.35	2	11	306	42	60	59			51	0.00486674	0.00580439	0.00535876	0	0	0.00520621	0.00486674	0.00580439	0.00535876	9.08265e-05	9.08265e-05	0.00520621		0.336113	-1.57298
F1P9A0	F1P9A0_CANLF	LFNG O-fucosylpeptide 3-beta-N-acetylglucosaminyltransferase	LFNG	248	28.108	7.95752	8.06	2	2	8	3	2	3				0.000347625	0.00019348	0.00027248	0	0	0	0.000347625	0.00019348	0.00027248	9.08265e-05	9.08265e-05	9.08265e-05		0.334913	-1.57814
F1PPR0	F1PPR0_CANLF	Eukaryotic translation initiation factor 3 subunit I	EIF3I	554	61.9021	9.05615	12.64	6	6	7			7				0	0	0.000635786	0	0	0	9.08265e-05	9.08265e-05	0.000635786	9.08265e-05	9.08265e-05	9.08265e-05		0.333333	-1.58496
E2RHL4	E2RHL4_CANLF	ADP ribosylation factor 6	ARF6	148	17.0621	9.39307	14.19	2	2	7	4		3				0.000463499	0	0.00027248	0	0	0	0.000463499	9.08265e-05	0.00027248	9.08265e-05	9.08265e-05	9.08265e-05		0.329557	-1.6014
A0A5F4DFK3	A0A5F4DFK3_CANLF	UBC core domain-containing protein	UBE2L3	122	14.1123	8.92432	21.31	3	3	8		3	5				0	0.00029022	0.000454133	0	0	0	9.08265e-05	0.00029022	0.000454133	9.08265e-05	9.08265e-05	9.08265e-05		0.326253	-1.61594
F6X9C1	F6X9C1_CANLF	Cathepsin H	CTSH	303	34.0035	8.76318	14.85	4	4	8		3	5				0	0.00029022	0.000454133	0	0	0	9.08265e-05	0.00029022	0.000454133	9.08265e-05	9.08265e-05	9.08265e-05		0.326253	-1.61594
F6XEV4	F6XEV4_CANLF	Phosphoglycolate phosphatase	PGP	122	13.2607	5.04639	28.69	3	3	8		4	4				0	0.000386959	0.000363306	0	0	0	9.08265e-05	0.000386959	0.000363306	9.08265e-05	9.08265e-05	9.08265e-05		0.323959	-1.62612
A0A5F4DHS9	A0A5F4DHS9_CANLF	2-phospho-D-glycerate hydro-lyase	ENO3	391	42.2518	7.97217	15.86	1	4	46	6	7	15	6			0.000695249	0.000677179	0.0013624	0.000702412	0	0	0.000695249	0.000677179	0.0013624	0.000702412	9.08265e-05	9.08265e-05		0.323262	-1.62923
O62711	O62711_CANLF	Glutaminyl-peptide cyclotransferase	QPCTL	239	27.299	6.90283	23.43	4	4	24	5	7	7		2	3	0.000579374	0.000677179	0.000635786	0	0.000210793	0.000306247	0.000579374	0.000677179	0.000635786	9.08265e-05	0.000210793	0.000306247		0.321225	-1.63834
Q28895	NPC2_CANLF	NPC intracellular cholesterol transporter 2	NPC2	149	16.0453	8.01611	50.34	6	6	33	5	11	10		3	4	0.000579374	0.00106414	0.000908265	0	0.000316189	0.00040833	0.000579374	0.00106414	0.000908265	9.08265e-05	0.000316189	0.00040833		0.31952	-1.64602
F1PEZ5	F1PEZ5_CANLF	Laminin subunit alpha 2	LAMA2	3112	341.088	6.62451	6.17	15	15	35	9	11	8			7	0.00104287	0.00106414	0.000726612	0	0	0.000714577	0.00104287	0.00106414	0.000726612	9.08265e-05	9.08265e-05	0.000714577		0.316284	-1.66071
A0A5F4CAL2	A0A5F4CAL2_CANLF	Beta-galactosidase	GLB1	645	72.1616	7.1665	10.54	6	6	14	7	2	3		2		0.000811124	0.00019348	0.00027248	0	0.000210793	0	0.000811124	0.00019348	0.00027248	9.08265e-05	0.000210793	9.08265e-05		0.307298	-1.70229
A0A5F4CVK3	A0A5F4CVK3_CANLF	PNP_UDP_1 domain-containing protein	UPP1	311	33.6778	6.72705	18.65	5	5	25	5	8	7		3	2	0.000579374	0.000773919	0.000635786	0	0.000316189	0.000204165	0.000579374	0.000773919	0.000635786	9.08265e-05	0.000316189	0.000204165		0.307268	-1.70243
F1PLP6	F1PLP6_CANLF	SIL1 nucleotide exchange factor	SIL1	472	52.9517	5.92236	9.32	4	4	9	2	5	2				0.00023175	0.000483699	0.000181653	0	0	0	0.00023175	0.000483699	0.000181653	9.08265e-05	9.08265e-05	9.08265e-05		0.303733	-1.71912
E2R755	E2R755_CANLF	Chemerin	RARRES2	163	18.5755	9.01221	14.72	2	2	9	3	3	3				0.000347625	0.00029022	0.00027248	0	0	0	0.000347625	0.00029022	0.00027248	9.08265e-05	9.08265e-05	9.08265e-05		0.299322	-1.74023
J9NZE9	J9NZE9_CANLF	Serine/threonine-protein phosphatase	PPP6C	283	32.5113	6.03662	7.77	2	2	9	3	3	3				0.000347625	0.00029022	0.00027248	0	0	0	0.000347625	0.00029022	0.00027248	9.08265e-05	9.08265e-05	9.08265e-05		0.299322	-1.74023
O62711	O62711_CANLF	Asparagine--tRNA ligase	NARS1	559	64.1812	6.37939	7.87	4	4	20	4	5	8		3		0.000463499	0.000483699	0.000726612	0	0.000316189	0	0.000463499	0.000483699	0.000726612	9.08265e-05	0.000316189	9.08265e-05		0.29743	-1.74938
F1PSI7	F1PSI7_CANLF	Small nuclear ribonucleoprotein Sm D2	SNRPD2	118	13.5182	9.90576	31.36	3	3	8	4		4				0.000463499	0	0.000363306	0	0	0	0.000463499	9.08265e-05	0.000363306	9.08265e-05	9.08265e-05	9.08265e-05		0.296938	-1.75177
J9JHN1	J9JHN1_CANLF	RAB11B, member RAS oncogene family	RAB11B	218	24.4735	5.93506	22.94	5	5	20	3	5	9			3	0.000347625	0.000483699	0.000817439	0	0	0.000306247	0.000347625	0.000483699	0.000817439	9.08265e-05	9.08265e-05	0.000306247		0.295919	-1.75672
A0A5F4D4J2	A0A5F4D4J2_CANLF	Stanniocalcin 1	STC1	231	25.7318	7.84033	19.05	3	3	8	3	5					0.000347625	0.000483699	0	0	0	0	0.000347625	0.000483699	9.08265e-05	9.08265e-05	9.08265e-05	9.08265e-05		0.295483	-1.75885
A0A5F4D5V0	A0A5F4D5V0_CANLF	Cell division control protein 42 homolog	LOC403934	191	21.215	6.55127	19.9	2	3	11		5	4				0	0.000483699	0.000363306	0	0	0	9.08265e-05	0.000483699	0.000363306	9.08265e-05	9.08265e-05	9.08265e-05		0.290542	-1.78318
E2R1I9	E2R1I9_CANLF	Hyaluronan and proteoglycan link protein 3	HAPLN3	437	49.3297	7.32764	12.59	5	5	10	2	3	5				0.00023175	0.00029022	0.000454133	0	0	0	0.00023175	0.00029022	0.000454133	9.08265e-05	9.08265e-05	9.08265e-05		0.279151	-1.84088
A0A5F4BU68	A0A5F4BU68_CANLF	RAP1B, member of RAS oncogene family	RAP1B	136	15.4709	6.7124	15.44	2	2	10	3	3	4				0.000347625	0.00029022	0.000363306	0	0	0	0.000347625	0.00029022	0.000363306	9.08265e-05	9.08265e-05	9.08265e-05		0.272167	-1.87744
Q5JZR0	Q5JZR0_CANLF	Palmitoyl-protein hydrolase 1	ppt1	306	34.1613	6.34131	12.42	4	4	10	3	4	3				0.000347625	0.000386959	0.00027248	0	0	0	0.000347625	0.000386959	0.00027248	9.08265e-05	9.08265e-05	9.08265e-05		0.270568	-1.88593
A0A5F4D9H8	A0A5F4D9H8_CANLF	CD109 molecule	CD109	1368	153.135	5.51611	3.07	3	3	9	4		5				0.000463499	0	0.000454133	0	0	0	0.000463499	9.08265e-05	0.000454133	9.08265e-05	9.08265e-05	9.08265e-05		0.270194	-1.88793
A0A5F4CI27	A0A5F4CI27_CANLF	Heterogeneous nuclear ribonucleoprotein D	HNRNPD	306	32.7681	8.1626	19.28	5	5	46	6	13	16		7		0.000695249	0.00125762	0.00145322	0	0.000737774	0	0.000695249	0.00125762	0.00145322	9.08265e-05	0.000737774	9.08265e-05		0.269936	-1.88931
A0A5F4DC35	A0A5F4DC35_CANLF	Nidogen 2	NID2	1368	150.441	5.56689	6.43	6	6	23	5	7	7		2	2	0.000579374	0.000677179	0.000635786	0	0.000210793	0.000204165	0.000579374	0.000677179	0.000635786	9.08265e-05	0.000210793	0.000204165		0.26728	-1.90358
A0A5F4CY39	A0A5F4CY39_CANLF	60 kDa poly(U)-binding-splicing factor	PUF60	530	57.0904	5.41455	14.72	5	5	10		5	5				0	0.000483699	0.000454133	0	0	0	9.08265e-05	0.000483699	0.000454133	9.08265e-05	9.08265e-05	9.08265e-05		0.264888	-1.91654
J9NVY4	J9NVY4_CANLF	Lysyl oxidase homolog	LOXL1	396	45.2534	8.55811	11.11	3	3	10		5	5				0	0.000483699	0.000454133	0	0	0	9.08265e-05	0.000483699	0.000454133	9.08265e-05	9.08265e-05	9.08265e-05		0.264888	-1.91654
A0A5F4BVI6	A0A5F4BVI6_CANLF	Peptidylglycine alpha-amidating monooxygenase	PAM	786	87.0232	6.25244	4.83	3	3	12	3	5	4				0.000347625	0.000483699	0.000363306	0	0	0	0.000347625	0.000483699	0.000363306	9.08265e-05	9.08265e-05	9.08265e-05		0.228087	-2.13234
A0A5F4CYK4	A0A5F4CYK4_CANLF	Ubiquitin carboxyl-terminal hydrolase	UCHL5	297	33.7287	4.83057	9.09	3	3	12	3	5	4				0.000347625	0.000483699	0.000363306	0	0	0	0.000347625	0.000483699	0.000363306	9.08265e-05	9.08265e-05	9.08265e-05		0.228087	-2.13234
E2R580	E2R580_CANLF	VAMP associated protein A	VAPA	249	27.8272	8.6167	14.86	2	3	14		7	5				0	0.000677179	0.000454133	0	0	0	9.08265e-05	0.000677179	0.000454133	9.08265e-05	9.08265e-05	9.08265e-05		0.222953	-2.16519
E2R9V0	E2R9V0_CANLF	Ribosomal protein	RPL10A	217	24.8155	9.93506	9.68	2	2	11	6		5				0.000695249	0	0.000454133	0	0	0	0.000695249	9.08265e-05	0.000454133	9.08265e-05	9.08265e-05	9.08265e-05		0.219705	-2.18636
A0A5F4BXE9	A0A5F4BXE9_CANLF	Trafficking from ER to golgi regulator	TFG	285	31.2194	4.95752	13.33	4	4	13	3	4	6				0.000347625	0.000386959	0.000544959	0	0	0	0.000347625	0.000386959	0.000544959	9.08265e-05	9.08265e-05	9.08265e-05		0.212951	-2.23141
A0A8I3N184	A0A8I3N184_CANLF	Galectin	LGALS1	133	14.4752	4.94482	59.4	7	7	34	11	10	9	4			0.00127462	0.000967399	0.000817439	0.000468274	0	0	0.00127462	0.000967399	0.000817439	0.000468274	9.08265e-05	9.08265e-05		0.212432	-2.23493
P41324	IL8_CANLF	Interleukin-8	CXCL8	101	11.273	8.35303	44.55	5	5	39	9	12	13		5		0.00104287	0.00116088	0.00118074	0	0.000526981	0	0.00104287	0.00116088	0.00118074	9.08265e-05	0.000526981	9.08265e-05		0.209377	-2.25583
A0A8I3PN65	A0A8I3PN65_CANLF	Retinitis pigmentosa GTPase regulator	SRPX	404	44.8231	8.80713	9.41	3	3	16	4	7	5				0.000463499	0.000677179	0.000454133	0	0	0	0.000463499	0.000677179	0.000454133	9.08265e-05	9.08265e-05	9.08265e-05		0.170854	-2.54917
A0A5F4BPN0	A0A5F4BPN0_CANLF	RNA helicase	EIF4A3	390	44.4228	6.46826	16.15	3	5	31	8	6					0.000926999	0.000580439	0	0	0	0	0.000926999	0.000580439	9.08265e-05	9.08265e-05	9.08265e-05	9.08265e-05		0.170485	-2.55229
A0A5F4CK29	A0A5F4CK29_CANLF	Serpin family F member 1	SERPINF1	399	44.4415	8.04541	8.52	3	3	17	4	5	8				0.000463499	0.000483699	0.000726612	0	0	0	0.000463499	0.000483699	0.000726612	9.08265e-05	9.08265e-05	9.08265e-05		0.16279	-2.61892
A0A5F4C4Z4	A0A5F4C4Z4_CANLF	T-complex protein 1 subunit zeta-like	LOC480059	485	52.6834	6.30322	20.41	3	7	34	6	5	8				0.000695249	0.000483699	0.000726612	0	0	0	0.000695249	0.000483699	0.000726612	9.08265e-05	9.08265e-05	9.08265e-05		0.142992	-2.806
F1PCH3	F1PCH3_CANLF	2-phospho-D-glycerate hydro-lyase	ENO1	191	21.1676	5.47803	52.36	2	9	84		19					0	0.00183806	0	0	0	0	9.08265e-05	0.00183806	9.08265e-05	9.08265e-05	9.08265e-05	9.08265e-05		0.13491	-2.88993
A0A411DZC1	A0A411DZC1_CANLF	Lysyl oxidase homolog	LOX	409	46.1213	8.57275	10.02	3	3	21	5	7	9				0.000579374	0.000677179	0.000817439	0	0	0	0.000579374	0.000677179	0.000817439	9.08265e-05	9.08265e-05	9.08265e-05		0.131379	-2.92819
A0A5F4DJH5	A0A5F4DJH5_CANLF	Cofilin 2	CFL2	166	18.7069	7.88428	48.8	4	6	38	7	8	13				0.000811124	0.000773919	0.00118074	0	0	0	0.000811124	0.000773919	0.00118074	9.08265e-05	9.08265e-05	9.08265e-05		0.0985179	-3.34347
E2QX84	E2QX84_CANLF	Heat shock protein family A (Hsp70) member 2	HSPA2	637	69.8408	5.66846	16.8	3	11	176			33				0	0	0.00299728	0	0	0	9.08265e-05	9.08265e-05	0.00299728	9.08265e-05	9.08265e-05	9.08265e-05		0.0857143	-3.54432
F1Q4D9	F1Q4D9_CANLF	Plasma retinol-binding protein	RBP4	267	29.8349	8.22119	26.22	7	7	40	13	14	13				0.00150637	0.00135436	0.00118074	0	0	0	0.00150637	0.00135436	0.00118074	9.08265e-05	9.08265e-05	9.08265e-05		0.0674208	-3.89066
A0A5F4CYB6	A0A5F4CYB6_CANLF	Pyruvate kinase	PARP6	574	62.7996	8.67529	52.96	6	24	337			57				0	0	0.00517711	0	0	0	9.08265e-05	9.08265e-05	0.00517711	9.08265e-05	9.08265e-05	9.08265e-05		0.0508475	-4.29768
A0A5F4D567	A0A5F4D567_CANLF	Heat shock protein 90 alpha family class A member 1	HSP90AA1	319	37.6279	4.85596	36.99	3	13	168	27	40	38				0.00312862	0.00386959	0.00345141	0	0	0	0.00312862	0.00386959	0.00345141	9.08265e-05	9.08265e-05	9.08265e-05		0.0260755	-5.26116
											8630	10337	11010	8542	9488	9796
